# Supplementary material for: LuTHy: a double‐readout bioluminescence‐based two‐hybrid technology for quantitative mapping of protein–protein interactions in mammalian cells
Source: Mol Syst Biol. 2018 Jul 11;14(7):e8071. doi: 10.15252/msb.20178071 (PMC6039870; doi:10.15252/msb.20178071)
Supplement: Supplementary file 2 — Dataset EV1 [file MSB-14-e8071-s002.xlsx]

## Sheet: Constructs
Dataset EV1 Used plasmid with clone and protein accession numbers. Plasmids used for hPRS, hRRS and AIRS as well as for the synaptic and non-synaptic sets are indicated in the datasets EV2, EV3, EV4 and EV6, respectively.
Plasmid	Fusion Protein	Gene Symbol	Entrez Gene Id	Entry clone	Uniprot Id
pcDNA3.1 PA-mCit-NL	ProteinA-mCitrine-NanoLuc
pcDNA3.1 PA-mCit	ProteinA-mCitrine
pcDNA3.1 NL	NanoLuc
pcDNA3.1 PA-NL	ProteinA-NanoLuc
pcDNA3.1 myc-NL-GW	NanoLuc-X
pcDNA3.1 GW-NL-myc	X-NanoLuc
pcDNA3.1 PA-mCit-GW	ProteinA-mCitrine-Y
pcDNA3.1 GW-mCit-PA	Y-mCitrine-ProteinA
pcDNA3.1 PA-mCit-BAD	ProteinA-mCitrine-BAD	BAD	572	RZPDo834A0634D	Q92934
pcDNA3.1 NL-BCL2L1	NanoLuc-BCL2L1	BCL2L1	598	CCSB 5989	Q07817
pcDNA3.1 NL-VCP	NanoLuc-VCP	VCP	7415	IOH 52832	P55072
pcDNA3.1 VCP-NL	VCP-NanoLuc	VCP	7415	pDONR221-VCP	P55072
pcDNA3.1 PA-mCit-VCP	ProteinA-mCitrine-VCP	VCP	7415	IOH 52832	P55072
pcDNA3.1 VCP-mCit-PA	VCP-mCitrine-ProteinA	VCP	7415	pDONR221-VCP	P55072
pcDNA3.1 NL-p37	NanoLuc-p37	UBXN2B	137886	CCSB 53802	Q14CS0
pcDNA3.1 p37-NL	p37-NanoLuc	UBXN2B	137886	CCSB 53802	Q14CS0
pcDNA3.1 PA-mCit-p37	ProteinA-mCitrine-p37	UBXN2B	137886	CCSB 53802	Q14CS0
pcDNA3.1 p37-mCit-PA	p37-mCitrine-ProteinA	UBXN2B	137886	CCSB 53802	Q14CS0
pcDNA3.1 NL-p47	NanoLuc-p47	NSFL1C	55968	CCSB 4181	Q9UNZ2
pcDNA3.1 p47-NL	p47-NanoLuc	NSFL1C	55968	CCSB 4181	Q9UNZ2
pcDNA3.1 PA-mCit-p47	ProteinA-mCitrine-p47	NSFL1C	55968	CCSB 4181	Q9UNZ2
pcDNA3.1 p47-mCit-PA	p47-mCitrine-ProteinA	NSFL1C	55968	CCSB 4181	Q9UNZ2
pcDNA3.1 NL-UBXD1	NanoLuc-UBXD1	UBXN6	80700	CCSB 4797	Q9BZV1
pcDNA3.1 UBXD1-NL	UBXD1-NanoLuc	UBXN6	80700	CCSB 4797	Q9BZV1
pcDNA3.1 PA-mCit-UBXD1	ProteinA-mCitrine-UBXD1	UBXN6	80700	CCSB 4797	Q9BZV1
pcDNA3.1 UBXD1-mCit-PA	UBXD1-mCitrine-ProteinA	UBXN6	80700	CCSB 4797	Q9BZV1
pcDNA3.1 NL-UBXD2	NanoLuc-UBXD2	UBXN4	23190	CCSB 10069	Q92575
pcDNA3.1 UBXD2-NL	UBXD2-NanoLuc	UBXN4	23190	CCSB 10069	Q92575
pcDNA3.1 PA-mCit-UBXD2	ProteinA-mCitrine-UBXD2	UBXN4	23190	CCSB 10069	Q92575
pcDNA3.1 UBXD2-mCit-PA	UBXD2-mCitrine-ProteinA	UBXN4	23190	CCSB 10069	Q92575
pcDNA3.1 NL-UBXD3	NanoLuc-UBXD3	UBXN10	127733	CCSB 10678	Q96LJ8
pcDNA3.1 UBXD3-NL	UBXD3-NanoLuc	UBXN10	127733	CCSB 10678	Q96LJ8
pcDNA3.1 PA-mCit-UBXD3	ProteinA-mCitrine-UBXD3	UBXN10	127733	CCSB 10678	Q96LJ8
pcDNA3.1 UBXD3-mCit-PA	UBXD3-mCitrine-ProteinA	UBXN10	127733	CCSB 10678	Q96LJ8
pcDNA3.1 NL-UBXD4	NanoLuc-UBXD4	UBXN2A	165324	ccsbBroadEn_05134	P68543
pcDNA3.1 UBXD4-NL	UBXD4-NanoLuc	UBXN2A	165324	ccsbBroadEn_05134	P68543
pcDNA3.1 PA-mCit-UBXD4	ProteinA-mCitrine-UBXD4	UBXN2A	165324	ccsbBroadEn_05134	P68543
pcDNA3.1 UBXD4-mCit-PA	UBXD4-mCitrine-ProteinA	UBXN2A	165324	ccsbBroadEn_05134	P68543
pcDNA3.1 NL-UBXD5	NanoLuc-UBXD5	UBXN11	91544	CCSB 2026	Q5T124
pcDNA3.1 UBXD5-NL	UBXD5-NanoLuc	UBXN11	91544	CCSB 2026	Q5T124
pcDNA3.1 PA-mCit-UBXD5	ProteinA-mCitrine-UBXD5	UBXN11	91544	CCSB 2026	Q5T124
pcDNA3.1 UBXD5-mCit-PA	UBXD5-mCitrine-ProteinA	UBXN11	91544	CCSB 2026	Q5T124
pcDNA3.1 NL-UBXD6	NanoLuc-UBXD6	UBXN8	7993	CCSB 13127	O00124
pcDNA3.1 UBXD6-NL	UBXD6-NanoLuc	UBXN8	7993	CCSB 13127	O00124
pcDNA3.1 PA-mCit-UBXD6	ProteinA-mCitrine-UBXD6	UBXN8	7993	CCSB 13127	O00124
pcDNA3.1 UBXD6-mCit-PA	UBXD6-mCitrine-ProteinA	UBXN8	7993	CCSB 13127	O00124
pcDNA3.1 NL-UBXD8	NanoLuc-UBXD8	FAF2	23197	ccsbBroadEn_02735	Q96CS3
pcDNA3.1 UBXD8-NL	UBXD8-NanoLuc	FAF2	23197	ccsbBroadEn_02735	Q96CS3
pcDNA3.1 PA-mCit-UBXD8	ProteinA-mCitrine-UBXD8	FAF2	23197	ccsbBroadEn_02735	Q96CS3
pcDNA3.1 UBXD8-mCit-PA	UBXD8-mCitrine-ProteinA	FAF2	23197	ccsbBroadEn_02735	Q96CS3
pcDNA3.1 NL-UBXD9	NanoLuc-UBXD9	ASPSCR1	79058	CCSB 7905	Q9BZE9
pcDNA3.1 UBXD9-NL	UBXD9-NanoLuc	ASPSCR1	79058	CCSB 7905	Q9BZE9
pcDNA3.1 PA-mCit-UBXD9	ProteinA-mCitrine-UBXD9	ASPSCR1	79058	CCSB 7905	Q9BZE9
pcDNA3.1 UBXD9-mCit-PA	UBXD9-mCitrine-ProteinA	ASPSCR1	79058	CCSB 7905	Q9BZE9
pcDNA3.1 PA-mCit-Syntaxin 1	ProteinA-mCitrine-Syntaxin 1	STX1A	6804	RZPDo834H065D	Q16623
pcDNA3.1 NL-Munc18	NanoLuc-Munc18	STXBP1	25558	pDONR221-Munc18-wt	P61765
pcDNA3.1 NL-Munc18 K46E	NanoLuc-Munc18 K46E	STXBP1	25558	pDONR221-Munc18-K46E	P61765
pcDNA3.1 NL-Munc18 E59K	NanoLuc-Munc18 E59K	STXBP1	25558	pDONR221-Munc18-E59K	P61765
pcDNA3.1 NL-Munc18 K46E/E59K	NanoLuc-Munc18 K46E/E59K	STXBP1	25558	pDONR221-Munc18-K46E/E59K	P61765
pcDNA3.1 NL-HSF1	NanoLuc-HSF1	HSF1	3297	CCSB 5981	Q00613
pcDNA3.1 PA-mCit-HSF1	ProteinA-mCitrine-HSF1	HSF1	3297	CCSB 5981	Q00613
pcDNA3.1 PA-mCit-FRB	ProteinA-mCitrine-MTOR (2021-2113 aa)	MTOR	2475	pDONR221 FRB	P42345
pcDNA3.1 NL-FKBP12	NanoLuc-FKBP12	FKBP1A	2280	pDONR221 FKBP12	P62942
pcDNA3.1 PA-mCit-p53	ProteinA-mCitrine-p53	TP53	7157	RZPDo839A0962	P04637
pcDNA3.1 NL-MDM2	NanoLuc-MDM2	MDM2	4193	IOH45927	Q00987
pcDNA3.1 CSPα-mCit-PA	CSPα-mCitrine-ProteinA	DNAJC5	80331	pDONR221 DNAJC5	Q9H3Z4
pcDNA3.1 CSPα-mCit-PA ΔL116	CSPα-mCitrine-ProteinA	DNAJC5	80331	pDONR221 DNAJC5 ΔL116	Q9H3Z4
pcDNA3.1 CSPα-mCit-PA L115R	CSPα-mCitrine-ProteinA	DNAJC5	80331	pDONR221 DNAJC5 L115R	Q9H3Z4
pcDNA3.1 NL-ZDHHC17	NanoLuc-ZDHHC17	ZDHHC17	23390	CCSB_10618	Q8IUH5
pLenti PA-mCit-NL	ProteinA-mCitrine-NanoLuc
pLenti PA-mCit	ProteinA-mCitrine
pLenti NL	NanoLuc
pLenti PA-NL	ProteinA-NanoLuc
pLenti myc-NL-GW	NanoLuc-X
pLenti GW-NL-myc	X-NanoLuc
pLenti PA-mCit-GW	ProteinA-mCitrine-Y
pLenti GW-mCit-PA	Y-mCitrine-ProteinA
pLenti CSPα-mCit-PA	CSPα-mCitrine-ProteinA	DNAJC5	80331	pDONR221 DNAJC5	Q9H3Z4
pLenti CSPα-mCit-PA ΔL116	CSPα-mCitrine-ProteinA	DNAJC5	80331	pDONR221 DNAJC5 ΔL116	Q9H3Z4
pLenti CSPα-mCit-PA L115R	CSPα-mCitrine-ProteinA	DNAJC5	80331	pDONR221 DNAJC5 L115R	Q9H3Z4
pLenti NL-ZDHHC17	NanoLuc-ZDHHC17	ZDHHC17	23390	CCSB_10618	Q8IUH5
PA = Protein A
mCit = mCitrine
NL = NanoLuc
GW = Gateway cassette
X = Prey protein (donor)
Y = Bait protein (acceptor)
