# Supplementary material for: LuTHy: a double‐readout bioluminescence‐based two‐hybrid technology for quantitative mapping of protein–protein interactions in mammalian cells
Source: Mol Syst Biol. 2018 Jul 11;14(7):e8071. doi: 10.15252/msb.20178071 (PMC6039870; doi:10.15252/msb.20178071)
Supplement: Supplementary file 3 — Dataset EV2 [file MSB-14-e8071-s003.xlsx]

## Sheet: Results_hPRS
Dataset EV2 Detection of PPIs in hPRS by quantification of cBRET and cLuC ratios in directions A (donor/acceptor) and B (acceptor/donor). The cellular compartments of the interacting proteins are indicated. Previoulsy published results for the hPRS with LUMIER, MAPPIT, Y2H, PCA, wNAPPA, KISS and DULIP are indicated (Braun et al., 2009, Lievens et al., 2014, Trepte et al., 2015)
		Direction A					Direction B
Interaction	Cellular Compartment	cBRETA	SDcBRET-A	cLuCA	SDcLUC-A	ResultsDirA	cBRETB	SDcBRET-B	cLuCB	SDcLUC-B	ResultsDirB	cBRETmax	cLuCmax	LuTHy	BRET	LuC	LUMIER	MAPPIT	Y2H	PCA	wNAPPA	KISS	DULIP
AKT1 + PDPK1	Cytoplasm, 2-Membrane-associated, Nucleus	0.00479312	0.00425882	0.00101824	1.09073e-05	Neg	0.00786373	0.00157818	0.00214886	0.00024517	Neg	0.00786373	0.00214886	Neg	Neg	Neg							Pos
AKT1 + TCL1A	Cytoplasm, Nucleus	0.00409487	0.005329	0.000235111	0.000108855	Neg	0.016116	0.00274235	0.00170792	0.000229159	Pos	0.016116	0.00170792	Pos	Pos	Neg	Pos			Pos
BIRC4 + CASP3	Cytoplasm, Nucleus	-0.00127388	0.00291931	0.00550305	0.00114449	Neg	0.000394485	0.00028587	0.00645677	0.000450633	Neg	0.000394485	0.00645677	Neg	Neg	Neg
BIRC4 + CASP7	Cytoplasm, Nucleus	0.002385	0.00491157	0.00468601	0.00250453	Neg	0.000267354	0.00215454	0.00194925	4.61175e-05	Neg	0.002385	0.00468601	Neg	Neg	Neg
BIRC4 + CASP9	Cytoplasm, Nucleus	0.0375344	0.00111898	0.00862121	0.0013379	Pos	0.0193791	0.000571872	0.00833522	0.00115217	Pos	0.0375344	0.00862121	Pos	Pos	Neg			Pos		Pos	Pos
ARF1 + ARFIP2	Cytoplasm, 2-Membrane-associated	-0.00246748	0.000792637	-1.0505e-05	5.73217e-06	Neg	-0.00350359	0.00368777	0.000739696	2.17048e-05	Neg	-0.00246748	0.000739696	Neg	Neg	Neg					Pos	Pos
RHOA + ARHGAP1	Cytoplasm, 2-Membrane-associated	-0.00100391	0.00201642	-2.31918e-05	2.5067e-05	Neg	-0.00503346	0.0080386	-7.38385e-05	0.000320966	Neg	-0.00100391	-2.31918e-05	Neg	Neg	Neg						Pos
ARHGAP1 + BNIP2	Cytoplasm	-0.00472107	0.000345867	0.000175792	0.000132836	Neg	0.0143453	0.00070286	-0.00311001	0.00226785	Pos	0.0143453	0.000175792	Pos	Pos	Neg
ATF3 + DDIT3	Nucleus	0.0716857	0.00253507	0.0504273	0.019352	Pos	0.278639	0.0018226	0.136694	0.0141803	Pos	0.278639	0.136694	Pos	Pos	Pos	Pos	Pos	Pos	Pos	Pos	Pos	Pos
B2M + HLA-A	Extracellular, 1-Membrane	0.000210377	0.00176725	0.00288422	0.0016918	Neg	0.00102682	0.000228307	4.82145e-05	0.000156496	Neg	0.00102682	0.00288422	Neg	Neg	Neg
B2M + HLA-B	Extracellular, 1-Membrane	3.98797e-05	0.000507411	-1.01964e-05	7.07977e-05	Neg	0.00671643	0.00455948	-0.0232183	0.00092079	Neg	0.00671643	-1.01964e-05	Neg	Neg	Neg
B2M + HLA-C	Extracellular, 1-Membrane	-0.0015133	0.00171028	4.19376e-05	3.3746e-05	Neg	0.00137067	0.00234575	0.000553887	0.000114375	Neg	0.00137067	0.000553887	Neg	Neg	Neg
BAD + BCL2L1	Cytoplasm, 1-Membrane, 1-Membrane-associated						0.232051	0.0153975	0.563099	0.125519	Pos	0.232051	0.563099	Pos	Pos	Pos	Pos	Pos	Pos	Pos	Pos		Pos
BAK1 + BCL2L1	2-Membrane						0.0231282	0.00375773	0.0893827	0.0278616	Pos	0.0231282	0.0893827	Pos	Neg	Pos	Pos		Pos		Pos		Pos
BDNF + NTF5	Extracellular	0.0427231	0.0768049	0.064482	0.0496525	Pos	0.121252	0.00192515	0.0726498	0.0148852	Pos	0.121252	0.0726498	Pos	Pos	Pos
CASP2 + CRADD	Cytoplasm, Nucleus	0.00216959	0.00283534	0.0117944	0.000858507	Neg	0.000704276	0.000856781	0.0104236	0.00139595	Neg	0.00216959	0.0117944	Neg	Neg	Neg		Pos	Pos
CBLB + GRB2	Cytoplasm, Nucleus	0.278629	0.0721805	0.331939	0.0995651	Pos	-0.00176301	0.00488215	0.000247726	0.000167444	Neg	0.278629	0.331939	Pos	Pos	Pos	Pos		Pos				Pos
CCND3 + CDK6	Nucleus	0.18486	0.0155339	0.572641	0.0313413	Pos	0.0727448	0.00906899	0.152879	0.0112088	Pos	0.18486	0.572641	Pos	Pos	Pos							Pos
CD2 + CD58	2-Membrane	-0.00147954	0.00156665	0.000280609	0.000471581	Neg	-0.00140919	0.0018989	-0.00682743	0.00257491	Neg	-0.00140919	0.000280609	Neg	Neg	Neg					Pos
CDK2 + CKS1B	Nucleus	0.0495034	0.00989248	0.000559063	0.000366531	Pos	0.131939	0.0202599	0.000245462	3.7585e-05	Pos	0.131939	0.000559063	Pos	Pos	Neg	Pos	Pos	Pos	Pos		Pos
CDKN1A + CCNA1	Nucleus	0.0462767		0.121989	0.0222545	Pos	0.0579572	0.0164728	0.246892	0.0118765	Pos	0.0579572	0.246892	Pos	Pos	Pos	Pos	Pos					Pos
CDKN1B + CCNA1	Nucleus	0.0624679	0.00228163	0.211026	0.044806	Pos	0.0872632	0.00322714	0.296293	0.0691808	Pos	0.0872632	0.296293	Pos	Pos	Pos	Pos	Pos				Pos	Pos
CEBPG + FOS	Nucleus	0.00763095	0.00172854	0.000291347	3.26212e-05	Neg	0.00148207	0.00106995	0.00058104	0.000841727	Neg	0.00763095	0.00058104	Neg	Neg	Neg
CGA + CGB5	Extracellular	-0.00340561	0.0040359	-0.00014366	4.38157e-05	Neg	-0.0029284	0.00135115	0.000286404	0.000700128	Neg	-0.0029284	0.000286404	Neg	Neg	Neg
RCC1 + RAN	Cytoplasm, Nucleus	0.00212056	0.000354599	0.0327847	0.00361886	Pos	0.000725096	0.000355075	0.048301	0.0119864	Pos	0.00212056	0.048301	Pos	Neg	Pos	Pos			Pos
CRK + PDGFRB	1-Membrane, 1-Membrane-associated	-0.00457774	0.000724047	2.40039e-05	7.96212e-06	Neg	0.00918229	0.0077005	0.00227054	0.000921894	Neg	0.00918229	0.00227054	Neg	Neg	Neg
GADD45A + PCNA	Nucleus	0.00422945	0.00192055	0.0218723	0.00471768	Neg	-0.00177595	0.00102983	0.00135077	0.000138706	Neg	0.00422945	0.0218723	Neg	Neg	Neg				Pos			Pos
DDIT3 + FOS	Nucleus	0.0367407	0.0019614	0.0151073	0.00743367	Pos	0.010121	0.00218119	0.00917353	0.00288814	Pos	0.0367407	0.0151073	Pos	Pos	Neg	Pos						Pos
DR1 + DRAP1	Nucleus	0.227574	0.0410322	0.669686	0.176643	Pos	0.178538	0.00862724	0.552158	0.078216	Pos	0.227574	0.669686	Pos	Pos	Pos	Pos	Pos	Pos	Pos	Pos	Pos	Pos
ERBB3 + NRG1	Extracellular, 2-Membrane	0.00632524	0.00928873	0.00453222	0.00618394	Neg	-0.000282528	0.00108507	-0.00264721	0.00141267	Neg	0.00632524	0.00453222	Neg	Neg	Neg	Pos
FEN1 + PCNA	Nucleus	0.0102108	0.00103032	-0.000117324	0.000381463	Pos	0.00675737	4.18562e-05	0.000864161	0.000244425	Neg	0.0102108	0.000864161	Pos	Pos	Neg	Pos			Pos		Pos	Pos
FGF1 + FGFR1	Extracellular, 1-Membrane	-0.00250883	0.00216333	0.000862007	0.000789914	Neg	0.00183883	0.000835525	0.0037777	0.000259359	Neg	0.00183883	0.0037777	Neg	Neg	Neg
GRB2 + VAV1	Cytoplasm	-0.00174123	0.000659972	-0.000527428	0.000743765	Neg	0.0195062	0.00190639	0.00200646	0.000742454	Pos	0.0195062	0.00200646	Pos	Pos	Neg
GRB2 + LAT	Cytoplasm, 1-Membrane, Nucleus						0.00218674	0.000852387	-0.000253971	0.000340746	Neg	0.00218674	-0.000253971	Neg	Neg	Neg
NR3C1 + HSPCA	Cytoplasm, Nucleus	0.00237312	0.00137899	0.00142657	0.000746787	Neg	8.74055e-05	0.00183495	4.71581e-05	0.00205453	Neg	0.00237312	0.00142657	Neg	Neg	Neg		Pos
NR3C1 + RELA	Nucleus	0.00349282	0.00134953	0.0110765	0.0093954	Neg	-0.00218991	0.00115732	0.000506072	5.7717e-05	Neg	0.00349282	0.0110765	Neg	Neg	Neg
CXCL1 + IL8RB	Extracellular, 1-Membrane	-0.00297618	0.00200101	-0.00111965	0.0038468	Neg	0.00574796	0.00509199	0.00692786	0.0059124	Neg	0.00574796	0.00692786	Neg	Neg	Neg
HBA2 + HBB	Cytoplasm	0.188863	0.0174357	0.0826199	0.033453	Pos	0.263255	0.0214536	0.117219	0.0225284	Pos	0.263255	0.117219	Pos	Pos	Pos		Pos
HDAC1 + RB1	Nucleus	0.00465751	0.00203763	0.00484534	0.00174685	Neg	0.0117161	0.00614572	0.0293963	0.00463899	Pos	0.0117161	0.0293963	Pos	Pos	Neg						Pos	Pos
HDAC1 + ZBTB16	Nucleus	0.000939072	0.0014055	0.0215384	0.00632861	Neg	0.000391873	0.000690812	0.188666	0.0627654	Pos	0.000939072	0.188666	Pos	Neg	Pos							Pos
HIF1A + TP53	Nucleus	-0.00332267	0.00142809	0.000477638	0.00617384	Neg						-0.00332267	0.000477638	Neg	Neg	Neg
IFIT1 + EIF3S6	Cytoplasm	0.00382737	0.00241447	0.0106192	0.0117174	Neg	0.00189488	0.000915725	-0.000586398	0.000111971	Neg	0.00382737	0.0106192	Neg	Neg	Neg
IGF2 + IGFBP4	Extracellular	-0.00781236	0.000698623	-0.0028955	0.000327849	Neg	-0.000943118	0.00568995	-0.00583301	0.00682281	Neg	-0.000943118	-0.0028955	Neg	Neg	Neg	Pos
JUNB + BATF	Nucleus	0.0576494	0.00214021	0.10703	0.0170432	Pos	0.0860708	0.00331567	0.39894	0.0323868	Pos	0.0860708	0.39894	Pos	Pos	Pos	Pos	Pos	Pos	Pos	Pos	Pos	Pos
LCP2 + NCK1	Cytoplasm	0.00269164	0.00269253	-5.00311e-05	2.85152e-05	Neg	0.000894346	0.000131561	0.000869539	0.000209381	Neg	0.00269164	0.000869539	Neg	Neg	Neg		Pos
LCP2 + VAV1	Cytoplasm	-0.000784573	0.00220991	-7.30516e-05	7.50251e-05	Neg	0.00421981	0.00181093	0.00221399	0.000500666	Neg	0.00421981	0.00221399	Neg	Neg	Neg						Pos
LCP2 + GRAP2	Cytoplasm, Nucleus	0.0466366	0.000832528	0.0601177	0.00232633	Pos	0.0341002	0.00524072	0.317779	0.0437811	Pos	0.0466366	0.317779	Pos	Pos	Pos	Pos	Pos	Pos	Pos	Pos	Pos	Pos
LGALS3 + LGALS3BP	Extracellular	-0.00328139	0.00096991	0.00131717	9.84842e-05	Neg	0.00092404	0.00105481	0.00277882	0.000147311	Neg	0.00092404	0.00277882	Neg	Neg	Neg
LMNA + LMNB1	Nucleus	0.0563534	0.0170405	0.487341	0.0940342	Pos	0.00203784	0.000459268	0.0629486	0.00277409	Pos	0.0563534	0.487341	Pos	Pos	Pos	Pos	Pos	Pos	Pos	Pos	Pos	Pos
LMNA + RB1	Nucleus	-0.00149425	0.00207688	0.00346178	0.00231916	Neg	0.00257714	0.00185723	0.0371165	0.0771529	Pos	0.00257714	0.0371165	Pos	Neg	Pos						Pos
MAD2L1 + MAD1L1	Cytoplasm, Nucleus	0.0729807	0.0120052	0.516745	0.0609561	Pos	0.0685664	0.00497761	0.41648	0.0580421	Pos	0.0729807	0.516745	Pos	Pos	Pos	Pos		Pos		Pos	Pos	Pos
SMAD1 + SMAD4	Cytoplasm, Nucleus	-0.0026274	0.00278158	-0.000856598	0.000257061	Neg	-0.00316253	0.00104731	-0.00239187	0.00260229	Neg	-0.0026274	-0.000856598	Neg	Neg	Neg		Pos	Pos			Pos
SMAD3 + SMAD4	Cytoplasm, Nucleus	-0.0030933	0.000771896	0.000111959	1.40402e-07	Neg	0.0130215	0.00175382	0.0179508	0.0181668	Pos	0.0130215	0.0179508	Pos	Pos	Neg
SMAD4 + DCP1A	Cytoplasm, Nucleus	0.00480791	0.00190672	-0.00331258	0.000745244	Neg	-0.000260999	0.000577549	0.000146938	0.000393493	Neg	0.00480791	0.000146938	Neg	Neg	Neg			Pos			Pos
MAFG + NFE2L1	Nucleus						-0.0323012	0.0185178	-0.005007	0.00774196	Neg	-0.0323012	-0.005007	Neg	Neg	Neg	Pos		Pos
MCM2 + MCM3	Nucleus	0.000106548	0.00225878	-8.12151e-06	2.52674e-05	Neg	-0.00108579	0.000566779	-0.000190303	0.000141153	Neg	0.000106548	-8.12151e-06	Neg	Neg	Neg	Pos					Pos
MCM2 + MCM5	Nucleus						-0.0020877	6.06321e-05	0.000145892	0.000912107	Neg	-0.0020877	0.000145892	Neg	Neg	Neg				Pos
NCBP1 + NCBP2	Nucleus	0.0835286	3.2641e-05	0.264291	0.100161	Pos	0.0852666	0.000624707	0.287309	0.0871977	Pos	0.0852666	0.287309	Pos	Pos	Pos		Pos				Pos	Pos
NF2 + HGS	2-Membrane-associated	0.0330034	0.007569	0.0247031	0.00111176	Pos	0.0233833	0.00135546	0.0103765	0.00423921	Neg	0.0330034	0.0247031	Pos	Pos	Neg
ORC2L + ORC4L	Nucleus	-0.00280549	0.00208335	-0.0087874	0.0003432	Neg	-0.00410103	0.0023795	-0.0161233	0.00786421	Neg	-0.00280549	-0.0087874	Neg	Neg	Neg		Pos
ORC2L + MCM10	Nucleus	-0.0024652	0.00302155	-0.00601062	0.000598629	Neg	-0.00281048	0.00382722	-0.000431072	7.25467e-05	Neg	-0.0024652	-0.000431072	Neg	Neg	Neg
PDE4D + GNB2L1	2-Membrane-associated, Nucleus	-0.00179068	0.00307957	0.000419651	0.00335287	Neg	-0.00215719	0.00648124	-0.00076454	4.5879e-05	Neg	-0.00179068	0.000419651	Neg	Neg	Neg		Pos
PDGFRB + PTPN11	1-Membrane, Nucleus	-0.00179072	0.0012936	0.00340336	0.00343673	Neg	-0.00483228	0.00461421	-0.000280019	0.000367737	Neg	-0.00179072	0.00340336	Neg	Neg	Neg
PEX14 + PEX19	2-Membrane-associated	0.0573695	0.00110812	0.00502046	0.00174038	Pos	0.125652	0.000960609	0.00213531	0.000982619	Pos	0.125652	0.00502046	Pos	Pos	Neg	Pos	Pos		Pos	Pos	Pos	Pos
PRKAR2A + VIL2	2-Membrane-associated	-0.00150569	0.00313335	0.00102923	0.000267529	Neg	-0.000389345	0.00166983	-0.00115685	4.12098e-05	Neg	-0.000389345	0.00102923	Neg	Neg	Neg		Pos
PSMD4 + RAD23A	Cytoplasm, Nucleus	0.0415048	0.00755931	0.00241263	0.00284228	Pos	0.00873005	0.000118573	0.00092446	7.72354e-05	Neg	0.0415048	0.00241263	Pos	Pos	Neg	Pos		Pos
PTPN11 + FRS2	Cytoplasm	-0.00108421	0.00236876	-0.000130304	0.000160734	Neg	0.0724399	0.0542472	0.216814	0.0169249	Pos	0.0724399	0.216814	Pos	Pos	Pos
PEX19 + PEX3	1-Membrane, 1-Membrane-associated						0.0364615	0.00036369	0.00950696	0.000205256	Pos	0.0364615	0.00950696	Pos	Pos	Neg	Pos	Pos	Pos			Pos	Pos
PEX19 + PEX11B	1-Membrane, 1-Membrane-associated	0.0227379	0.00606888	0.00441628	0.00115213	Neg	0.110458	0.00451078	0.00498069	0.0008201	Pos	0.110458	0.00498069	Pos	Pos	Neg	Pos	Pos				Pos	Pos
PEX19 + PEX16	1-Membrane, 1-Membrane-associated	0.0489295	0.00224471	0.00848008	0.00218108	Pos	0.100723	0.00701246	0.0137185	0.00418981	Pos	0.100723	0.0137185	Pos	Pos	Neg	Pos	Pos				Pos	Pos
RAC1 + ARFIP2	2-Membrane-associated	-0.000233752	3.10094e-05	0.00162123	0.000413853	Neg	-0.00388465	8.80178e-05	-0.000150027	0.000162245	Neg	-0.000233752	0.00162123	Neg	Neg	Neg		Pos				Pos
RAF1 + RAP1A	2-Membrane-associated	-0.000818066	0.00219765	0.0101691	0.00273245	Neg	-0.000366806	0.00151657	0.00179693	0.000609342	Neg	-0.000366806	0.0101691	Neg	Neg	Neg	Pos
RPA2 + RPA3	Nucleus	-0.00171639	0.000639184	0.000909784	0.000599534	Neg	0.000576031	3.12513e-05	0.00652151	0.00273947	Neg	0.000576031	0.00652151	Neg	Neg	Neg	Pos				Pos
S100A1 + S100B	Cytoplasm, Nucleus	0.191766	0.0141107	0.258027	0.0541049	Pos	0.451156	0.016317	0.717496	0.136557	Pos	0.451156	0.717496	Pos	Pos	Pos	Pos	Pos	Pos	Pos	Pos	Pos	Pos
S100A6 + S100B	Cytoplasm, Nucleus	0.000411586	0.00124922	3.19715e-05	6.67293e-05	Neg	0.0229798	0.00382105	0.000939592	2.75066e-05	Pos	0.0229798	0.000939592	Pos	Pos	Neg
SKP1A + SKP2	Cytoplasm, Nucleus	0.00260384	0.00172094	0.00643901	0.00111753	Neg	0.0640213	0.00671591	0.0228754	0.0117168	Pos	0.0640213	0.0228754	Pos	Pos	Neg		Pos		Pos	Pos	Pos
SKP1A + BTRC	Cytoplasm, Nucleus	0.00539399	0.00329163	0.091736	0.0668467	Pos	0.116255	0.0026154	0.768423	0.131261	Pos	0.116255	0.768423	Pos	Pos	Pos	Pos	Pos			Pos	Pos
UBE2I + TP53	Cytoplasm, Nucleus						-0.000446578	0.000384447	0.00341604	5.64422e-05	Neg	-0.000446578	0.00341604	Neg	Neg	Neg				Pos
RIPK2 + CARD4	Cytoplasm, 1-Membrane-associated	0.0351251	0.00715805	0.0108833	0.0127577	Pos	-0.00466752	3.98828e-05	0.00465852	0.00153156	Neg	0.0351251	0.0108833	Pos	Pos	Neg
GRAP2 + LAT	Cytoplasm, 1-Membrane-associated						-0.00131628	0.000780739	0.000144315	0.000184535	Neg	-0.00131628	0.000144315	Neg	Neg	Neg
LSM3 + LSM2	Nucleus	0.239221	0.00752144	0.295704	0.0353179	Pos	0.493886	0.0298138	0.765735	0.195773	Pos	0.493886	0.765735	Pos	Pos	Pos	Pos	Pos	Pos	Pos	Pos	Pos	Pos
						26					35			40	36	22	30	27	19	17	17	28	25	Pos
						47					45			41	45	59	51	54	62	64	64	53	56	Neg
						73					80			81	81	81	81	81	81	81	81	81	81	Total
						0.356164					0.4375			0.493827	0.444444	0.271605	0.37037	0.333333	0.234568	0.209877	0.209877	0.345679	0.308642	Pos [%]
