# Supplementary material for: LuTHy: a double‐readout bioluminescence‐based two‐hybrid technology for quantitative mapping of protein–protein interactions in mammalian cells
Source: Mol Syst Biol. 2018 Jul 11;14(7):e8071. doi: 10.15252/msb.20178071 (PMC6039870; doi:10.15252/msb.20178071)
Supplement: Supplementary file 4 — Dataset EV3 [file MSB-14-e8071-s004.xlsx]

## Sheet: Results_hRRS
Dataset EV3 Detection of PPIs in hRRS by quantification of cBRET and cLuC ratios in directions A (donor/acceptor) and B (acceptor/donor). The cellular compartments of the interacting proteins are indicated. Previoulsy published results for the hPRS with LUMIER, MAPPIT, Y2H, PCA, wNAPPA, KISS and DULIP are indicated (Braun et al., 2009, Lievens et al., 2014, Trepte et al., 2015)
		Direction A					Direction B
Interactions	Cellular Component	cBRETA	SDcBRET-A	cLuCA	SDcLUC-A	ResultDirA	cBRETB	SDcBRET-B	cLuCB	SDcLuC-B	ResultDirB	cBRETmax	cLuCmax	LuTHy	BRET	LuC	LUMIER	MAPPIT	Y2H	PCA	wNAPPA	KISS	DULIP
ACVR1 + CWF19L1	Golgi, 1-Membrane, Nucleus	0.00123114	0.00310408	0.000187266	3.38911e-05	Neg						0.00123114	0.000187266	Neg	Neg	Neg
APOD + MUC7	Extracellular	-0.00533238	0.00188024	9.79474e-05	1.75957e-06	Neg	0.00336879	0.00349788	-0.00549484	0.0124207	Neg	0.00336879	9.79474e-05	Neg	Neg	Neg
ARSA + DBN1	Cytoplasm, Lysosome	-0.00712488	0.00203329	0.0017069	0.000585532	Neg	-0.00177568	0.00116852	-1.96702e-05	9.77327e-05	Neg	-0.00177568	0.0017069	Neg	Neg	Neg
ASS1 + GINS3	Cytoplasm, Nucleus	-0.00179886	0.00225273	0.000360766	0.000159602	Neg	-0.000752066	0.00112842	0.000907018	0.00111304	Neg	-0.000752066	0.000907018	Neg	Neg	Neg
ATP5O + CLEC2D	1-Membrane, Mitochondrion	0.000639276	0.0041634	-0.00367933	0.00329402	Neg	-0.00193151	0.00232806	0.000106361	8.25712e-05	Neg	0.000639276	0.000106361	Neg	Neg	Neg
BMP5 + C10orf119	Extracellular, Nucleus	-0.00016179	0.00182258	0.000198687	1.76432e-05	Neg	-0.000155838	0.00203849	7.00767e-05	7.78647e-05	Neg	-0.000155838	0.000198687	Neg	Neg	Neg		Pos
BTC + BAT2L1	Cytoplasm, Extracellular, 1-Membrane	-0.000982527	0.0014013	5.71149e-05	7.0244e-05	Neg	0.00266578	0.000219632	-5.81934e-06	2.11288e-05	Neg	0.00266578	5.71149e-05	Neg	Neg	Neg
CANX + ARHGEF15	1-Membrane, 1-Membrane-associated	-0.00290725	0.000300691	-1.25406e-05	1.94203e-07	Neg	0.000546366	0.00189099	0.000811513	0.00037135	Neg	0.000546366	0.000811513	Neg	Neg	Neg
CD151 + WDR41	Cytoplasm, Membrane	-0.000896472	0.00314779	0.00526776	0.00219679	Neg	-0.00184288	0.00287105	0.00991925	0.00226583	Neg	-0.000896472	0.00991925	Neg	Neg	Neg
CD34 + SNX21	1-Membrane, 1-Membrane-associated	-0.00312708	0.00159153	-0.000244322	0.00327593	Neg	-0.00233963	0.00206071	-0.000712981	0.000461247	Neg	-0.00233963	-0.000244322	Neg	Neg	Neg
CD81 + NPC2	1-Membrane, Extracellular	-0.00453256	0.00401549	0.000495712	0.000184392	Neg	-0.0050886	0.00138551	-0.000481642	0.000963367	Neg	-0.00453256	0.000495712	Neg	Neg	Neg
CENPA + PPIL3	Nucleus	-0.00288637	0.00262584	6.837e-06	0.000840806	Neg	-0.00351685	0.00377354	0.0281873	0.00261506	Neg	-0.00288637	0.0281873	Neg	Neg	Neg
CKB + HBZ	Cytoplasm	-0.00141238	0.000605531	5.82343e-05	1.31087e-05	Neg	-0.00154552	0.000842317	0.00024012	0.000140949	Neg	-0.00141238	0.00024012	Neg	Neg	Neg
CLPTM1 + L3MBTL2	1-Membrane, Nucleus	-0.00101246	0.000434507	0.00225773	0.00146451	Neg	-0.00758153	0.00161011	-0.000656353	0.000965512	Neg	-0.00101246	0.00225773	Neg	Neg	Neg
CNN1 + PGAP2	Cytosceleton, 1-Membrane						0.000328214	0.000210459	0.00987352	0.00270923	Neg	0.000328214	0.00987352	Neg	Neg	Neg
COPB1 + HPCAL4	Cytoplasm, 1-Membrane-associated	0.00713306	0.000557274	0.00123255	0.000303656	Neg	0.00043139	0.00185841	0.000317761	0.00019819	Neg	0.00713306	0.00123255	Neg	Neg	Neg
COPB1 + SLC39A14	1-Membrane, 1-Membrane-associated	0.00038225	0.000399732	0.000273053	0.000580154	Neg	-0.000593434	0.00144579	0.000206433	9.01882e-05	Neg	0.00038225	0.000273053	Neg	Neg	Neg
DEFA1 + TSTD2	Extracellular	-0.0080158	0.000187718	-0.000700303	0.0011818	Neg	-0.00322021	0.00269891	-0.000124747	0.000141921	Neg	-0.00322021	-0.000124747	Neg	Neg	Neg
DLX4 + RAB3IP	Nucleus	-0.00331075	0.00244343	-0.000727587	0.000714439	Neg	-0.00969369	0.00397613	0.000508549	0.000671016	Neg	-0.00331075	0.000508549	Neg	Neg	Neg
DUT + C19orf40	Nucleus	-1.38977e-05	0.00148931	0.000492091	0.000182623	Neg	-0.00468286	0.00115186	6.91643e-05	1.17993e-05	Neg	-1.38977e-05	0.000492091	Neg	Neg	Neg
EMD + ARMC1	1-Membrane, Nucleus	-0.00432183	0.000778239	0.00147541	0.000586654	Neg	0.00576517	0.000930335	0.00344891	0.00184715	Neg	0.00576517	0.00344891	Neg	Neg	Neg
ERBB3 + C3orf38	1-Membrane, Nucleus	-0.00721786	0.000819267	0.00040426	0.000769118	Neg	-0.00107869	0.000503785	0.000689854	0.00119079	Neg	-0.00107869	0.000689854	Neg	Neg	Neg
ETF1 + LMBR1L	Cytoplasm, 1-Membrane	-0.00207089	0.00201175	0.000623644	0.000247294	Neg	-0.00154287	0.00150877	0.00135918	0.000459299	Neg	-0.00154287	0.00135918	Neg	Neg	Neg
FABP4 + GCG	Cytoplasm, Extracellular, Nucleus	-0.0025281	0.00113334	-0.000230283	0.000269586	Neg	-0.00860566	2.45654e-05	-3.48239e-05	2.24315e-06	Neg	-0.0025281	-3.48239e-05	Neg	Neg	Neg
FABP7 + STX5	Cytoplasm, 1-Membrane	-0.00552825	0.00185977	0.00101895	0.000683846	Neg	-0.000256902	0.00128674	0.00087727	0.000383096	Neg	-0.000256902	0.00101895	Neg	Neg	Neg
FAS + LSM3	1-Membrane, Nucleus	-0.0087356	0.00994016	0.000246015	6.91256e-05	Neg	-0.0013678	0.00234803	0.000276564	0.000237443	Neg	-0.0013678	0.000276564	Neg	Neg	Neg
FIGF + ZBTB25	Extracellular, Nucleus	-0.00234498	0.00112376	0.000614708	2.79736e-05	Neg	0.00552468	0.000273326	0.0267892	0.0274369	Neg	0.00552468	0.0267892	Neg	Neg	Neg							Pos
FKBP3 + NQO2	Cytoplasm, Nucleus	-0.00219952	0.00374125	3.05707e-05	1.24088e-05	Neg	0.00217374	0.000832819	0.000101179	5.12132e-05	Neg	0.00217374	0.000101179	Neg	Neg	Neg
GALK1 + MCCC1	Cytoplasm, Mitochondrion	-0.00408451	0.000477658	9.72831e-05	5.97938e-05	Neg						-0.00408451	9.72831e-05	Neg	Neg	Neg	Pos				Pos		Pos
GCDH + ZCCHC9	Nucleus, Mitochondrion	-0.00204004	0.00149109	5.44493e-05	1.16394e-05	Neg	-0.00198065	0.00231172	0.00014408	0.00140134	Neg	-0.00198065	0.00014408	Neg	Neg	Neg
GP1BA + PVRL2	2-Membrane	0.0292523	0.00271861	0.0822858	0.0402047	Pos	-0.00133343	0.00154739	0.00408931	0.00174556	Neg	0.0292523	0.0822858	Pos	Neg	Pos
GPD2 + C22orf29	Mitochondrion						-0.00200865	0.000714429	-1.87585e-05	1.556e-05	Neg	-0.00200865	-1.87585e-05	Neg	Neg	Neg
GPR18 + HNRPLL	1-Membrane, Nucleus	-0.0184147	0.0081796	-0.00359483	0.00270053	Neg	-0.00232601	0.000477838	-0.000216288	0.00027426	Neg	-0.00232601	-0.000216288	Neg	Neg	Neg
GRIK2 + ARL6IP6	2-Membrane	-0.00661124	0.00490252	-0.0074757	0.00578771	Neg	-0.00232912	0.00114593	-7.11312e-06	0.000231527	Neg	-0.00232912	-7.11312e-06	Neg	Neg	Neg
HCLS1 + SALL2	Mitochondrion, Nucleus	-0.00234413	0.00151879	1.00764e-05	1.4188e-05	Neg	0.00518513	0.00287231	0.000422876	2.61322e-05	Neg	0.00518513	0.000422876	Neg	Neg	Neg
HIST1H1C + NPDC1	1-Membrane, Nucleus	-0.00282778	0.000327642	0.000311311	0.000188087	Neg	-0.00386797	0.00127188	0.000519379	0.000554866	Neg	-0.00282778	0.000519379	Neg	Neg	Neg
HLA-DMB + PSEN2	2-Membrane	0.0429906	0.00128913	0.00144741	0.00032285	Pos	-0.000117473	0.00193775	0.00151343	0.000276004	Neg	0.0429906	0.00151343	Pos	Pos	Neg
HMGB1 + TEAD4	Nucleus	-0.000686627	0.00211787	8.57381e-06	7.94227e-07	Neg	-0.0019982	0.00196453	1.34728e-05	0.000610653	Neg	-0.000686627	1.34728e-05	Neg	Neg	Neg
HNRNPM + TNFSF10	1-Membrane, Nucleus	-0.00263652	0.000683068	0.00019517	6.09052e-05	Neg						-0.00263652	0.00019517	Neg	Neg	Neg
INPP1 + UBLCP1	Cytoplasm, Nucleus	-0.000428423	0.00158309	6.05139e-05	4.88039e-05	Neg	-0.00238264	0.00460827	-0.000306168	0.000232658	Neg	-0.000428423	6.05139e-05	Neg	Neg	Neg
ITPA + WDR62	Cytoplasm, Nucleus	-0.0022797	0.000206222	-0.00660886	0.00938801	Neg	-0.000847386	0.00146057	8.16861e-05	6.90544e-05	Neg	-0.000847386	8.16861e-05	Neg	Neg	Neg				Pos	Pos
ITPK1 + TMEM22	1-Membrane, 1-Membrane-associated	-0.00263562	0.00140096	0.00113757	0.00128895	Neg	-0.00194324	0.0045836	4.87566e-05	0.000128865	Neg	-0.00194324	0.00113757	Neg	Neg	Neg
LAMP2 + UBE2G2	Cytoplasm, 1-Membrane	-0.00290961	1.7806e-05	-0.000853891	2.86543e-05	Neg	-0.00540407	0.00276887	-5.02676e-05	7.34343e-05	Neg	-0.00290961	-5.02676e-05	Neg	Neg	Neg
LUM + UGGT2	Extracellular, Endoplasmic reticulum lumen	-0.00462827	0.000231443	0.00399235	0.00136991	Neg	-0.000155922	0.000925925	0.00235427	0.000747009	Neg	-0.000155922	0.00399235	Neg	Neg	Neg
MAOB + CTCF	1-Membrane, Mitochondrion, Nucleus						-0.0036091	0.00263572	-9.14348e-05	1.68661e-06	Neg	-0.0036091	-9.14348e-05	Neg	Neg	Neg
MCM2 + PLXNA4	1-Membrane, Nucleus	-0.00161739	0.00189636	-0.000145912	1.26876e-05	Neg	-0.000640313	1.7107e-05	-4.58306e-05	3.70019e-05	Neg	-0.000640313	-4.58306e-05	Neg	Neg	Neg
MNAT1 + GMPPA	Cytoplasm, Nucleus	-0.00212527	0.00279984	-4.66969e-06	1.92049e-05	Neg	-0.00179486	0.000898919	0.0120139	0.0016642	Neg	-0.00179486	0.0120139	Neg	Neg	Neg		Pos
MOBP + MRPS25	Mitochondrion	-0.00336698	0.000505788	0.000643857	0.000344339	Neg	-0.000760095	0.00118434	0.00260447	0.00121918	Neg	-0.000760095	0.00260447	Neg	Neg	Neg
MX2 + NUP37	Nucleus	-0.00443667	3.23817e-05	0.00402417	0.00155734	Neg	0.000947214	0.00133094	0.00454928	0.00162554	Neg	0.000947214	0.00454928	Neg	Neg	Neg
MYBL2 + ENOX1	Extracellular, 1-Membrane-associated, Nucleus	-0.000831592	0.000853446	0.00015365	8.78867e-05	Neg	-0.00352937	0.00461683	0.000154009	0.000475734	Neg	-0.000831592	0.000154009	Neg	Neg	Neg					Pos
NAT2 + DNAJA1	Cytoplasm	0.00889207	0.000553416	0.00485946	0.000133022	Neg	-0.000273131	0.000472505	0.000494919	5.12504e-05	Neg	0.00889207	0.00485946	Neg	Neg	Neg
NDP + NUDT4	Cytoplasm, Extracellular	-0.00543879	0.00150202	-0.000345835	0.000169374	Neg	-0.00564434	0.000264054	0.00154515	0.0020957	Neg	-0.00543879	0.00154515	Neg	Neg	Neg
NFIB + TIRAP	1-Membrane-associated, Nucleus	-0.000290618	0.00189673	0.00181473	7.80129e-05	Neg	-0.000841605	0.00240809	0.0116712	0.00697004	Neg	-0.000290618	0.0116712	Neg	Neg	Neg
NKX2-5 + CSGALNACT2	1-Membrane, Nucleus	-0.00115456	2.64679e-05	-0.0023887	0.00168905	Neg	0.000257695	0.00182371	0.000358382	0.000166794	Neg	0.000257695	0.000358382	Neg	Neg	Neg
NONO + BEST1	1-Membrane, Nucleus	-0.00290062	0.000169261	0.000368909	0.000345452	Neg	-0.00362569	0.000782494	-0.000123246	0.000307789	Neg	-0.00290062	0.000368909	Neg	Neg	Neg
NUDT2 + MIIP	Mitochondrion	-0.00457142	0.00683446	0.0121173	0.002264	Neg	0.0058863	0.003714	-0.000534378	0.000854067	Neg	0.0058863	0.0121173	Neg	Neg	Neg
P2RY6 + TRIM26	1-Membrane, Nucleus	-0.00731097	0.00180147	0.000224674	0.00197051	Neg	-0.000158105	0.00206032	-0.000413932	0.000196856	Neg	-0.000158105	0.000224674	Neg	Neg	Neg
PBX2 + VILL	Cytosceleton, Nucleus	-0.00496894	0.00356057	0.00166379	0.00151107	Neg	-0.00249571	0.000332337	0.00504213	0.000794264	Neg	-0.00249571	0.00504213	Neg	Neg	Neg
PDGFRA + NDFIP1	2-Membrane						0.00131314	0.000606705	0.000683437	0.000244277	Neg	0.00131314	0.000683437	Neg	Neg	Neg
PDHB + ZC3HC1	Mitochondrion, Nucleus	-0.00460209	0.000845942	0.000384699	0.00014545	Neg	-0.0033778	0.000872668	0.000615336	0.000103889	Neg	-0.0033778	0.000615336	Neg	Neg	Neg	Pos
PFDN2 + ZNF440	Nucleus	-0.000884078	0.003469	-5.54931e-05	1.12006e-05	Neg	0.00182096	0.000798122	-0.000510422	0.00494542	Neg	0.00182096	-5.54931e-05	Neg	Neg	Neg
PMCH + RIC3	Extracellular, 1-Membrane	0.000388522	0.00111642	0.000975451	0.0012019	Neg	-0.00223109	0.000360302	0.000248056	0.000121511	Neg	0.000388522	0.000975451	Neg	Neg	Neg
PML + SGK3	Endosome, 1-Membrane-associated	-0.00119869	0.000575802	0.00522706	0.00431006	Neg	0.00265604	0.0022532	0.00305472	0.00146192	Neg	0.00265604	0.00522706	Neg	Neg	Neg
PPP1R1A + FAM116B	Cytoplasm, Extracellular	-0.0028061	0.00106938	3.26652e-05	4.48318e-05	Neg						-0.0028061	3.26652e-05	Neg	Neg	Neg
PPP6C + ZNF350	Cytoplasm, Mitochondrion, Nucleus	0.00122233	0.00227824	0.00438333	0.00156134	Neg	0.00229545	3.62181e-05	0.0111845	0.00281606	Neg	0.00229545	0.0111845	Neg	Neg	Neg
PROS1 + ZNF350	Extracellular, Nucleus						-0.00133429	0.00032243	0.000155353	0.000108091	Neg	-0.00133429	0.000155353	Neg	Neg	Neg
PSMD12 + CRIPT	Cytoplasm	-5.93962e-05	0.00253878	-0.000397529	0.000690723	Neg	-0.00166159	0.00120724	-4.78632e-06	6.31767e-05	Neg	-5.93962e-05	-4.78632e-06	Neg	Neg	Neg
PSMD5 + SLC22A15	Cytoplasm, 1-Membrane	-0.00177449	0.00232191	6.7347e-05	0.000125895	Neg	-0.001062	0.000871665	0.000737789	0.000345409	Neg	-0.001062	0.000737789	Neg	Neg	Neg
PSMD5 + SYCE1	Cytoplasm, Nucleus	-0.00203312	0.000591378	4.69309e-06	0.000164802	Neg	-0.000336206	0.00159589	0.000617848	0.00062887	Neg	-0.000336206	0.000617848	Neg	Neg	Neg
RAB3B + BOC	1-Membrane, 1-Membrane-associated	-0.00086261	0.00330949	0.000197275	0.000222448	Neg	-0.00212229	0.00152934	2.03636e-05	1.32829e-05	Neg	-0.00086261	0.000197275	Neg	Neg	Neg
RCC1 + KLHL6	Cytoplasm, Nucleus	-0.00265278	0.000236908	0.000286034	6.38339e-05	Neg	-0.00440749	0.00408529	0.000193159	0.000432632	Neg	-0.00265278	0.000286034	Neg	Neg	Neg
RFX3 + SEMA4G	1-Membrane, Nucleus	-0.00101789	0.000685008	-0.000149342	0.000125125	Neg	-0.00524223	9.72623e-05	-0.00454388	0.00259292	Neg	-0.00101789	-0.000149342	Neg	Neg	Neg
RGR + ABCF3	Cytoplasm, 1-Membrane	-0.00152081	0.000670438	0.00168987	0.000284309	Neg	-0.00150077	0.00102778	-0.000134814	0.000124465	Neg	-0.00150077	0.00168987	Neg	Neg	Neg
RHOC + NUP62CL	1-Membrane-associated, Nucleus	-0.00197278	0.00115354	0.000286161	6.09734e-05	Neg	-0.000958053	0.00136957	7.32592e-05	0.000187407	Neg	-0.000958053	0.000286161	Neg	Neg	Neg
RXRB + CXCL11	Extracellular, Nucleus	-0.00480322	0.00017193	8.02135e-06	3.93469e-05	Neg	-0.00431413	0.00429465	-0.0022352	0.00416432	Neg	-0.00431413	8.02135e-06	Neg	Neg	Neg
SCARB1 + PHF21B	1-Membrane, Nucleus	-0.00291709	0.00150799	0.00294549	0.000976818	Neg	-0.00340818	0.000208681	0.0225237	0.00387471	Neg	-0.00291709	0.0225237	Neg	Neg	Neg
SERPINB3 + DCTN6	Cytoplasm, Cytosceleton, Extracellular, Nucleus	0.00205463	0.000463718	0.000258419	0.000129719	Neg	-0.000288112	0.000414168	4.69532e-05	0.00026943	Neg	0.00205463	0.000258419	Neg	Neg	Neg						Pos
SHMT2 + STAC3	Cytoplasm, Extracellular, Mitochondrion, Nucleus	0.00596842	0.00204038	0.000119546	5.8292e-05	Neg	-0.00137179	0.00117318	-0.00026277	6.65025e-05	Neg	0.00596842	0.000119546	Neg	Neg	Neg	Pos
SLC25A6 + ZNF213	Mitochondrion, Nucleus	0.00298054	0.00270789	0.00340786	0.000397547	Neg	0.00312758	0.00026329	0.000161413	0.00623997	Neg	0.00312758	0.00340786	Neg	Neg	Neg								Pos
SLC6A1 + TM4SF4	2-Membrane	0.00744307	0.00101774	0.0438053	0.0158293	Neg						0.00744307	0.0438053	Neg	Neg	Neg	Pos						Pos	Neg
						2					0			2	1	1	4	2	0	1	3	1	3	Total
						73					75			78	79	79	76	78	80	79	77	79	77	Pos [%]
						75					75			80	80	80	80	80	80	80	80	80	80
						0.0266667					0			0.025	0.0125	0.0125	0.05	0.025	0	0.0125	0.0375	0.0125	0.0375
