# Supplementary material for: LuTHy: a double‐readout bioluminescence‐based two‐hybrid technology for quantitative mapping of protein–protein interactions in mammalian cells
Source: Mol Syst Biol. 2018 Jul 11;14(7):e8071. doi: 10.15252/msb.20178071 (PMC6039870; doi:10.15252/msb.20178071)
Supplement: Supplementary file 5 — Dataset EV4 [file MSB-14-e8071-s005.xlsx]

## Sheet: Results_AIRS
Dataset EV4 Detection of PPIs in AIRS by quantification of cBRET and cLuC ratios in directions A (donor/acceptor) and B (acceptor/donor). The cellular compartments of the interacting proteins are indicated. Previoulsy published binding affinities (Kd) are indicated (Wang et al., 2004, Kastritis et al., 2011)
		Direction A				Direction B
Interaction	Cellular Component	cBRETA	SDcBRET-A	cLuC	SDcLuC-A	cBRETB	SDcBRET-B	cLuCB	SDcLuC-B	cBRETmax	cLuCmax	LuTHy	BRET	LuC	Kd (nM)
AIMP2 + KARS	Cytoplasm, Nucleus	0.00551409	0.00619975	0.0776647	0.0240774	0.0187811	0.00354126	0.0787883	0.0242197	0.0187811	0.0787883	Pos	Pos	Pos	90
ARF1 + AP1S3	Golgi, 2-Membrane-associated	-0.0031179	0.000850489	2.05207e-05	7.12783e-05	0.00652528	0.00221855	0.000720109	0.00171986	0.00652528	0.000720109	Neg	Neg	Neg	20000
ARL2 + ARL2BP	Cytoplasm, Nucleus, Mitochondrion	0.0717057	0.0122248	0.000774281	0.000786119	0.580608	0.0372367	0.0049833	0.000239832	0.580608	0.0049833	Pos	Pos	Neg	20
BCL9 + TCF7L2	Nucleus	0.00128374	0.00187822	-0.00891524	0.00516704	-0.00703741	0.00066271	0.00216257	0.00149619	0.00128374	0.00216257	Neg	Neg	Neg	459
BTLA + TNFRSF14	2-Membrane	-0.00670256	0.00159631	0.00148007	0.00954275	-0.0135324	0.00462589	-0.0280761	0.00380187	-0.00670256	0.00148007	Neg	Neg	Neg	25
CALR + CD8A	Cytoplasm, Extracellular, 1-Membrane	-0.00109281	0.00228796	0.00850236	0.00561575	0.00191123	0.00107005	0.0519683	0.0149714	0.00191123	0.0519683	Pos	Neg	Pos	12600
CASP9 + XIAP	Cytoplasm, Nucleus	0.0198492	9.70546e-05	0.0275428	0.0097948	0.0187152	0.00315441	0.0141103	0.000900455	0.0198492	0.0275428	Pos	Pos	Neg	13
CCNC + CDK8	Nucleus	0.054802	0.0155592	0.191508	0.0453158	0.0861627	0.0502964	0.138604	0.0320694	0.0861627	0.191508	Pos	Pos	Pos	7.05
CD3E + CD3G	2-Membrane	0.00343265	0.00503704	0.0123483	0.000549831	-0.00144542	0.00118834	0.00179455	0.000578934	0.00343265	0.0123483	Neg	Neg	Neg	2730
CDC42 + ARHGAP1	Cytoplasm, 1-Membrane-associated	0.00388946	0.00250789	0.00108213	0.000618402	0.000798459	0.00234328	0.000212123	0.00010531	0.00388946	0.00108213	Neg	Neg	Neg	239
CDK2 + CKS1B	Nucleus	0.0255404	0.00535707	0.000227954	0.000786837	0.389953	0.00851764	0.000389801	1.18899e-05	0.389953	0.000389801	Pos	Pos	Neg	77
CGB + CGB5	Extracellular	-0.00171376	0.00421664	0.0198976	0.00209874	-0.00208384	0.00562682	0.0139045	0.00303204	-0.00171376	0.0198976	Neg	Neg	Neg	10
CHMP6 + VPS25	Endosome, 1-Membrane-associated	-0.00137122	0.00122964	0.0101277	0.0097035	-0.00358731	0.00437883	0.00440529	0.00170924	-0.00137122	0.0101277	Neg	Neg	Neg	1800
CLINT1 + VTI1B	Cytoplasm, 1-Membrane	0.0466545	0.0107068	0.0207916	0.0106828	0.00754529	0.000739181	0.00536157	0.00161122	0.0466545	0.0207916	Pos	Pos	Neg	22000
CSNK2B + CSNK2A1	Nucleus	0.0698251	0.00309469	0.686656	0.0179717	0.148664	0.0434222	0.205757	0.0557207	0.148664	0.686656	Pos	Pos	Pos	12.6
EIF4A3 + CWC22	Nucleus	0.0162065	0.00209267	0.000785833	0.00210919	-0.00750911	0.000102864	-9.13657e-05	0.00140576	0.0162065	0.000785833	Pos	Pos	Neg	28.4
ENAH + TES	Cytoplasm, Cytoskeleton	0.00670052	0.00713745	-0.0456542	0.0416037	-0.00199947	0.002988	-6.48904e-05	0.000153873	0.00670052	-6.48904e-05	Neg	Neg	Neg	3600
EPO + EPOR	Extracellular, 1-Membrane	-0.0125563	0.00343788	0.0108801	0.00133497	-0.00138784	0.000424517	0.0446579	0.00934678	-0.00138784	0.0446579	Pos	Neg	Pos	0.0037
FUBP1 + PUF60	Nucleus	0.0184427	5.39045e-05	0.00269496	0.00189682	0.0060232	0.00245291	0.00125368	0.00110327	0.0184427	0.00269496	Pos	Pos	Neg	14000
HBA2 + AHSP	Cytoplasm, Extracellular	-0.0016676	0.00240182	0.000687922	0.000219546	0.00476134	0.00443012	0.000120976	2.71351e-05	0.00476134	0.000687922	Neg	Neg	Neg	93
HLA-DQA1 + HLA-DQB1	2-Membrane	1.09604	0.0175179	0.260843	0.002694	0.0818017	0.00219899	0.0646893	0.00639604	1.09604	0.260843	Pos	Pos	Pos	11400
HSPBP1 + HSPA1A	Cytoplasm, Nucleus	-0.00690663	0.0104955	0.000282625	4.54056e-05	0.0025831	0.00559877	0.000230389	0.000157143	0.0025831	0.000282625	Neg	Neg	Neg	6500
ICAM1 + ITGAL	2-Membrane	0.0120548	0.00641903	0.0150265	0.00527784	-0.00201985	0.00054099	0.00804205	0.000792673	0.0120548	0.0150265	Neg	Neg	Neg	3000
IL12B + IL23A	Extracellular	0.0768112	0.000398315	0.0900555	0.109053			0.00637745	0.00193228	0.0768112	0.0900555	Pos	Pos	Pos	2
IL6 + IL6R	Extracellular, 1-Membrane	-0.00325174	0.0114334	0.00536501	0.00846826	0.00520002	0.00351461	-0.0293645	0.0444436	0.00520002	0.00536501	Neg	Neg	Neg	0.8
IPO13 + EIF1AX	Cytoplasm, Nucleus	-0.000431218	0.00338319	0.0022189	0.00366731	-0.00137766	0.00051845	-0.022214	0.0317186	-0.000431218	0.0022189	Neg	Neg	Neg	3000
MAGOH + RBM8A	Cytoplasm, Nucleus	0.34767	0.0255743	0.792736	0.000595714	0.321403	0.0103298	0.561203	0.0410626	0.34767	0.792736	Pos	Pos	Pos	0.7
MAPK1 + RPS6KA1	Cytoplasm, Nucleus	0.0249754	3.21408e-06	2.04297e-05	0.00141671	0.0272616	0.00882613	0.00937946	0.00206432	0.0272616	0.00937946	Pos	Pos	Neg	2000
MAPRE1 + MAPRE3	Cytoskeleton	0.0489927	0.0154786	0.376598	0.0436902	0.0673341	0.00440375	0.281337	0.0426475	0.0673341	0.376598	Pos	Pos	Pos	1500
MBP + HLA-DRB5	1-Membrane, 1-Membrane-associated	-0.00667941	0.0128707	0.00144188	0.00128007	-0.00307536	0.00440739	-0.00811758	0.00514146	-0.00307536	0.00144188	Neg	Neg	Neg	100
MIF + RPS19	Extracellular, Nucleus	-0.00190462	0.00159216	0.000845103	0.000332262	-0.00161511	0.000732236	-0.00162015	0.000268578	-0.00161511	0.000845103	Neg	Neg	Neg	1300
MMP1 + TIMP1	Extracellular	-0.00092758	0.00434886	0.0157027	0.000747385	-0.0018123	0.0013923	0.0203544	0.000355389	-0.00092758	0.0203544	Neg	Neg	Neg	0.4
MMP2 + TIMP2	Extracellular	0.00175015	0.00461337	0.00577205	0.00516454	-0.00797363	0.00154061	-0.000314443	0.00139673	0.00175015	0.00577205	Neg	Neg	Neg	5.2
MTA1 + HDAC1	Cytoplasm, Cytoskeleton, Nucleus	-0.00364194	0.00200448	0.00118179	0.000672829	-0.00455783	0.00409167	0.0624279	0.0173914	-0.00364194	0.0624279	Pos	Neg	Pos	5000
NCK2 + LIMS1	Cytoplasm, Endoplasmic reticulum, 1-Membrane	-0.0100119	0.00908515	0.000612511	0.000796544	0.00223484	0.00810256	-0.00252083	0.00139589	0.00223484	0.000612511	Neg	Neg	Neg	3000000
NTF4 + NTRK2	Extracellular, 1-Membrane	0.018573	0.00891315	-0.011708	0.00733905	0.0383133	0.0220052	-0.00315458	0.0171172	0.0383133	-0.00315458	Pos	Pos	Neg	0.26
OSBP + VAPA	1-Membrane, 1-Membrane-associated	0.0478386	0.000998932	-0.0532277	0.0096568	-0.00187574	0.000407822	8.55544e-06	7.85038e-05	0.0478386	8.55544e-06	Pos	Pos	Neg	2100
PAK1 + ARHGEF7	Focal adhesion	0.00477952	1.48644e-05	0.00176416	0.00206382	0.0473426	0.00641158	0.120363	0.0127865	0.0473426	0.120363	Pos	Pos	Pos	7500
PEX19 + PEX3	1-Membrane, 1-Membrane-associated, Peroxisome	0.00356908	0.00240229	-0.00550209	0.00877527	0.0616162	0.000185061	-0.000153594	0.00137726	0.0616162	-0.000153594	Pos	Pos	Neg	40.8
PFN1 + VASP	Cytoplasm, Cytoskeleton	-0.000101896	0.00132411	-4.84538e-05	0.000520506	-0.00133699	0.00160243	-4.80178e-05	2.59931e-05	-0.000101896	-4.80178e-05	Neg	Neg	Neg	57
PLCB2 + RAC1	Cytoplasm, 1-Membrane-associated	0.00428834	0.00314183	-0.0162286	0.0282545	0.00232503	0.00337358	0.000799505	0.000362479	0.00428834	0.000799505	Neg	Neg	Neg	5300
PPP3R1 + PPP3CA	Cytoplasm, 2-Membrane-associated	-0.00630903	0.00332359	-0.0034332	0.00485528	-0.00388455	0.00389859	0.0130111	0.000445834	-0.00388455	0.0130111	Neg	Neg	Neg	4
PRIM1 + PRIM2	Nucleus	-0.0100472	0.0142088	-0.00131727	0.0018629	-0.00470835	0.0341023	4.39229e-05	6.21163e-05	-0.00470835	4.39229e-05	Neg	Neg	Neg	250
PRPF4 + PPIH	Nucleus	0.0181279	0.0110521	0.00294144	0.00140467	0.000864278	0.00120232	0.000735537	0.000668362	0.0181279	0.00294144	Pos	Pos	Neg	1970
RAB11A + RAB11FIP2	1-Membrane-associated, Nucleus, Vesicle	4.40454e-05	0.000908641	-0.000214751	0.00174978	0.0133235	0.00457569	0.0821496	0.00725526	0.0133235	0.0821496	Pos	Pos	Pos	250
RAB4A + ZFYVE20	Endosome, 1-Membrane-associated	-0.00290188	0.00219	0.00936338	0.00156918	0.0153983	0.0131949	0.00496197	0.0137027	0.0153983	0.00936338	Pos	Pos	Neg	7700
RAC1 + ARFIP2	Cytoplasm, 1-Membrane-associated	0.0225891	0.00580911	0.00220054	0.00055609	0.00609731	0.00524738	0.000359251	5.88639e-05	0.0225891	0.00220054	Pos	Pos	Neg	3000
RAC1 + NCF2	Cytoplasm, 1-Membrane-associated	0.00443008	0.00676861	0.013999	0.00444062	0.000340356	0.00199647	0.0061187	0.00119755	0.00443008	0.013999	Neg	Neg	Neg	2700
RAC2 + PLCG2	Cytoplasm	0.000811904	0.00142631	0.00145936	0.00106422	-2.33632e-05	0.00599681	0.000901914	9.20924e-05	0.000811904	0.00145936	Neg	Neg	Neg	21900
RALB + RALBP1	2-Membrane-associated	-0.00132189	0.00347233	0.0148689	0.0167794	0.00926591	0.0111475	0.00940369	0.0099315	0.00926591	0.0148689	Neg	Neg	Neg	184
RBP4 + TTR	Extracellular	0.00530534	0.0149056	0.0642215	0.0175631	0.0271736	0.0262564	0.0755126	0.0274782	0.0271736	0.0755126	Pos	Pos	Pos	800
RMI2 + RMI1	Nucleus	-0.00457159	0.00533872	0.0224753	0.00521868	0.0163752	0.00174934	0.0307974	0.0205523	0.0163752	0.0307974	Pos	Pos	Pos	4.5
RNASE1 + RNH1	Cytoplasm, Extracellular	-0.00577213	0.00130447	0.11773	0.00119693	0.0010597	0.00227846	0.0627519	0.0201363	0.0010597	0.11773	Pos	Neg	Pos	2.9e-07
RNF31 + RBCK1	Cytoplasm	0.199028	0.00689198	0.0919927	0.0612235	0.484981	0.0192512	0.533302	0.0275428	0.484981	0.533302	Pos	Pos	Pos	520
S100A10 + AHNAK	Extracellular, Nucleus	0.00342162	0.000233414	0.00177251	0.0023749	0.000437766	0.00267135	3.17247e-05	0.000460692	0.00342162	0.00177251	Neg	Neg	Neg	30
S100B + FGF2	Extracellular, Nucleus	-0.0048277	0.000714889	5.16122e-05	4.19904e-05	-0.00171979	0.00271372	5.54028e-05	0.000116471	-0.00171979	5.54028e-05	Neg	Neg	Neg	10000
SERPIND1 + F2	Extracellular	-0.0142563	0.0107999	-0.00188659	0.0119847	-0.0064305	0.00359017	0.00476886	0.00168906	-0.0064305	0.00476886	Neg	Neg	Neg	115
SERPINE1 + VTN	Extracellular					-0.00620277	0.00271622	-0.00813989	0.0035216	-0.00620277	-0.00813989	Neg	Neg	Neg	1
SMN1 + SMN2	Nucleus	0.158502	0.0346222	0.562511	0.17487	0.248161	0.0777574	0.538272	0.0220905	0.248161	0.562511	Pos	Pos	Pos	3.3
SOCS2 + CUL5	Nucleus	0.0519388	0.00175565	0.0450026	0.0154587	0.121277	0.00380316	0.198012	0.0712023	0.121277	0.198012	Pos	Pos	Pos	28.1
SPAG9 + ARF6	Cytoplasm, 1-Membrane-associated	0.00226373	0.00155981	0.011423	0.0132044	-0.00158123	0.00159758	0.00215602	0.000446561	0.00226373	0.011423	Neg	Neg	Neg	420
SRSF1 + SRPK1	Nucleus	-0.00135467	0.0020521	0.000135854	0.00021295	-0.00225269	1.44469e-05	0.00276342	0.000315446	-0.00135467	0.00276342	Neg	Neg	Neg	50
STAMBP + CHMP3	Endosome, 2-Membrane-associated	0.130103	0.0141307	0.0032407	0.00104682	0.00167639	0.00344517	0.00323495	0.00227022	0.130103	0.0032407	Pos	Pos	Neg	113
TERF2 + TERF2IP	Nucleus	0.00072232	0.00075221	-0.000202333	0.000401657	-0.00055314	0.000567887	2.77685e-05	1.28039e-06	0.00072232	2.77685e-05	Neg	Neg	Neg	16.5
TIMP1 + MMP14	Extracellular, 1-Membrane	0.00498533	0.0271985	0.0267785	0.0461467	-0.00838769	0.00790487	0.0196888	0.00269194	0.00498533	0.0267785	Neg	Neg	Neg	1530
TNNI3 + TNNC1	Cytoplasm	0.148118	0.00787438	-0.0341108	0.0407132	0.0185175	0.00123029	0.000325507	0.000336218	0.148118	0.000325507	Pos	Pos	Neg	31000
U2AF2 + SF1	Nucleus	0.00659781	0.00178013	0.00353747	0.00172421	0.00357662	0.00312941	0.00521915	0.00677515	0.00659781	0.00521915	Neg	Neg	Neg	84
USH1G + USH1C	Cytoplasm	0.0142758	0.00581388	0.0368817	0.0654456	0.161131	0.031503	1.00393	0.0381993	0.161131	1.00393	Pos	Pos	Pos	1
VWF + GP1BA	Extracellular, 1-Membrane	-0.00940297	0.0104448	0.0131156	0.00343628	-0.00874521	0.00289973	0.00829232	0.00181215	-0.00874521	0.0131156	Neg	Neg	Neg	5.8
WASL + BAIAP2L1	Cytoplasm, Cytoskeleton	0.0028952	0.00131764	0.00220791	0.00120592	0.00607141	0.0122515	0.00139254	0.000337071	0.00607141	0.00220791	Neg	Neg	Neg	40
XRCC4 + NHEJ1	Nucleus	0.0582049	0.0025264	0.000149824	0.000306169	0.0404126	0.00336562	0.000136263	3.95421e-05	0.0582049	0.000149824	Pos	Pos	Neg	4100
												35	31	19	Pos
												36	40	52	Neg
												71	71	71	Total
												0.492958	0.43662	0.267606	Pos [%]
