# Supplementary material for: LuTHy: a double‐readout bioluminescence‐based two‐hybrid technology for quantitative mapping of protein–protein interactions in mammalian cells
Source: Mol Syst Biol. 2018 Jul 11;14(7):e8071. doi: 10.15252/msb.20178071 (PMC6039870; doi:10.15252/msb.20178071)
Supplement: Supplementary file 6 — Dataset EV5 [file MSB-14-e8071-s006.xlsx]

## Sheet: Tabelle1
Dataset EV5 Detection of PPIs between VCP and ten UBX-domain containing proteins by quantification of cBRET and cLuC ratios. 1-normalized BRET (1-nBRET) and LuC (1-nLuC) were calculated by normalizing all eight orientations to the respective highest.
	Donor	Acceptor	Interaction	mean cBRET	semcBRET	mean 1-nBRET	sem1-nBRET	mean cLuC	semcLuC	mean 1-nLuC	sem1-nLuC
p37	NL-VCP	PA-mCit-p37	NL-VCP + PA-mCit-p37	0.000117536	0.000467151	0.00161818	0.00643149	6.93392e-05	0.000232964	0.000331391	0.0011134
	NL-VCP	p37-mCit-PA	NL-VCP + p37-mCit-PA	0.0135174	0.000482011	0.1861	0.00663607	0.0023645	0.000125346	0.0113006	0.000599063
	VCP-NL	PA-mCit-p37	VCP-NL + PA-mCit-p37	-0.00209751	0.000418738	-0.0288774	0.00576496	-0.00286474	0.000286424	-0.0136914	0.0013689
	VCP-NL	p37-mCit-PA	VCP-NL + p37-mCit-PA	0.00157574	0.00127967	0.0216939	0.0176179	0.0102991	0.000602781	0.0492219	0.00288085
	NL-p37	PA-mCit-VCP	NL-p37 + PA-mCit-VCP	0.0473658	3.79615e-05	0.652107	0.000522633	0.0515174	0.0061015	0.246215	0.0291607
	NL-p37	VCP-mCit-PA	NL-p37 + VCP-mCit-PA	0.00164898	0.000194477	0.0227023	0.00267746	0.0322367	0.00420962	0.154068	0.0201189
	p37-NL	PA-mCit-VCP	p37-NL + PA-mCit-VCP	0.072635	0.000867475	1	0.0119429	0.209237	0.0343316	1	0.16408
	p37-NL	VCP-mCit-PA	p37-NL + VCP-mCit-PA	0.00394805	0.00130951	0.0543547	0.0180287	0.118194	0.0197037	0.564881	0.0941694
p47	NL-VCP	PA-mCit-p47	NL-VCP + PA-mCit-p47	0.0313303	9.4793e-05	0.506459	0.00153234	0.335899	0.0290753	0.618929	0.0535742
	NL-VCP	p47-mCit-PA	NL-VCP + p47-mCit-PA	0.0618615	6.8342e-05	1	0.00110476	0.29516	0.0130099	0.543863	0.023972
	VCP-NL	PA-mCit-p47	VCP-NL + PA-mCit-p47	0.00855233	0.00120578	0.13825	0.0194916	0.542711	0.0291065	1	0.0536317
	VCP-NL	p47-mCit-PA	VCP-NL + p47-mCit-PA	0.0143899	0.000293132	0.232615	0.00473852	0.472384	0.00521507	0.870415	0.0096093
	NL-p47	PA-mCit-VCP	NL-p47 + PA-mCit-VCP	0.01803	0.000194841	0.291457	0.00314963	0.00751247	0.00256612	0.0138425	0.00472833
	NL-p47	VCP-mCit-PA	NL-p47 + VCP-mCit-PA	-0.00277754	0.000588852	-0.0448993	0.00951888	0.00372376	4.85596e-05	0.0068614	8.9476e-05
	p47-NL	PA-mCit-VCP	p47-NL + PA-mCit-VCP	0.0299488	0.00152554	0.484126	0.0246606	0.00774836	0.00104931	0.0142772	0.00193347
	p47-NL	VCP-mCit-PA	p47-NL + VCP-mCit-PA	-0.00142212	0.00027195	-0.0229888	0.00439611	0.00632414	0.000721739	0.0116529	0.00132988
UBXD1	NL-VCP	PA-mCit-UBXD1	NL-VCP + PA-mCit-UBXD1	0.0261895	0.000918528	0.479228	0.0168077	0.0117249	0.00140336	0.223276	0.026724
	NL-VCP	UBXD1-mCit-PA	NL-VCP + UBXD1-mCit-PA	0.0396822	0.000641595	0.726123	0.0117402	0.0241669	0.00597973	0.460207	0.113871
	VCP-NL	PA-mCit-UBXD1	VCP-NL + PA-mCit-UBXD1	0.0294007	0.00182942	0.537987	0.0334756	0.0258351	0.00530169	0.491975	0.10096
	VCP-NL	UBXD1-mCit-PA	VCP-NL + UBXD1-mCit-PA	0.0546494	0.00427835	1	0.0782873	0.052513	0.00420141	1	0.0800071
	NL-UBXD1	PA-mCit-VCP	NL-UBXD1 + PA-mCit-VCP	0.020063	8.3352e-05	0.367122	0.00152521	0.045732	0.00129445	0.87087	0.0246501
	NL-UBXD1	VCP-mCit-PA	NL-UBXD1 + VCP-mCit-PA	0.0034603	0.000264672	0.0633181	0.00484309	0.0349918	1.99908e-05	0.666345	0.000380683
	UBXD1-NL	PA-mCit-VCP	UBXD1-NL + PA-mCit-VCP	0.0287966	0.00139391	0.526933	0.0255063	0.031589	0.000964494	0.601546	0.0183668
	UBXD1-NL	VCP-mCit-PA	UBXD1-NL + VCP-mCit-PA	0.00448828	0.000928375	0.0821287	0.0169878	0.0207623	0.000654397	0.395375	0.0124616
UBXD2	NL-VCP	PA-mCit-UBXD2	NL-VCP + PA-mCit-UBXD2	-0.00271113	0.000364284	-0.0324854	0.00436493	0.000155804	0.000183537	0.000179274	0.000211184
	NL-VCP	UBXD2-mCit-PA	NL-VCP + UBXD2-mCit-PA	0.0172443	0.00135591	0.206625	0.0162468	0.000278525	1.76476e-06	0.00032048	2.03059e-06
	VCP-NL	PA-mCit-UBXD2	VCP-NL + PA-mCit-UBXD2	-0.0017747	0.00133476	-0.0212649	0.0159933	0.0169073	0.00596203	0.0194541	0.0068601
	VCP-NL	UBXD2-mCit-PA	VCP-NL + UBXD2-mCit-PA	0.00761385	2.14367e-05	0.0912308	0.000256859	-0.00400775	0.00583347	-0.00461145	0.00671218
	NL-UBXD2	PA-mCit-VCP	NL-UBXD2 + PA-mCit-VCP	0.0491622	0.00067204	0.589072	0.00805253	0.594732	0.0231553	0.684319	0.0266433
	NL-UBXD2	VCP-mCit-PA	NL-UBXD2 + VCP-mCit-PA	0.0154244	8.11966e-05	0.184818	0.000972916	0.416478	0.038065	0.479213	0.0437988
	UBXD2-NL	PA-mCit-VCP	UBXD2-NL + PA-mCit-VCP	0.083457	0.00483529	1	0.0579375	0.869087	0.0592759	1	0.0682048
	UBXD2-NL	VCP-mCit-PA	UBXD2-NL + VCP-mCit-PA	0.0270851	0.00240551	0.324539	0.0288234	0.375753	0.0350328	0.432354	0.0403099
UBXD3	NL-VCP	PA-mCit-UBXD3	NL-VCP + PA-mCit-UBXD3	0.0297282	4.99293e-05	0.711257	0.00119458	0.00643661	0.000821867	0.0169015	0.00215809
	NL-VCP	UBXD3-mCit-PA	NL-VCP + UBXD3-mCit-PA	0.00915566	0.000252293	0.219052	0.00603619	0.00101167	1.21398e-05	0.00265647	3.18771e-05
	VCP-NL	PA-mCit-UBXD3	VCP-NL + PA-mCit-UBXD3	0.0190437	0.000352563	0.455628	0.00843519	0.00488626	0.00199993	0.0128305	0.00525149
	VCP-NL	UBXD3-mCit-PA	VCP-NL + UBXD3-mCit-PA	-0.00112952	0.0011472	-0.0270241	0.0274473	0.00160477	0.0016101	0.00421387	0.00422787
	NL-UBXD3	PA-mCit-VCP	NL-UBXD3 + PA-mCit-VCP	0.00730017	0.000267697	0.174659	0.00640474	0.0110684	0.000211498	0.0290639	0.00055536
	NL-UBXD3	VCP-mCit-PA	NL-UBXD3 + VCP-mCit-PA	0.000966389	0.000166099	0.0231212	0.00397397	0.00830564	0.00089367	0.0218092	0.00234663
	UBXD3-NL	PA-mCit-VCP	UBXD3-NL + PA-mCit-VCP	0.0417967	0.000559209	1	0.0133793	0.380831	0.000329468	1	0.000865128
	UBXD3-NL	VCP-mCit-PA	UBXD3-NL + VCP-mCit-PA	0.00528285	0.000461591	0.126394	0.0110437	0.22706	0.00521977	0.596222	0.0137063
UBXD4	NL-VCP	PA-mCit-UBXD4	NL-VCP + PA-mCit-UBXD4	0.0220827	0.00333085	0.144246	0.0217574	0.00321354	0.000345867	0.00522511	0.000562368
	NL-VCP	UBXD4-mCit-PA	NL-VCP + UBXD4-mCit-PA	0.0104571	0.000956871	0.068307	0.00625037	0.00091934	0.000377189	0.00149482	0.000613298
	VCP-NL	PA-mCit-UBXD4	VCP-NL + PA-mCit-UBXD4	0.00166009	0.00131885	0.0108439	0.00861482	0.00382619	0.00444683	0.00622126	0.0072304
	VCP-NL	UBXD4-mCit-PA	VCP-NL + UBXD4-mCit-PA	-0.00332331	0.000563242	-0.0217082	0.00367915	-0.0049638	0.00294161	-0.00807097	0.00478296
	NL-UBXD4	PA-mCit-VCP	NL-UBXD4 + PA-mCit-VCP	0.0813045	0.00209444	0.531088	0.0136811	0.0648874	0.00746312	0.105505	0.0121348
	NL-UBXD4	VCP-mCit-PA	NL-UBXD4 + VCP-mCit-PA	0.00374122	2.24263e-05	0.024438	0.000146491	0.0626583	0.00881161	0.10188	0.0143274
	UBXD4-NL	PA-mCit-VCP	UBXD4-NL + PA-mCit-VCP	0.15309	0.000222507	1	0.00145344	0.615019	0.0987907	1	0.16063
	UBXD4-NL	VCP-mCit-PA	UBXD4-NL + VCP-mCit-PA	0.0371815	0.00888656	0.242873	0.0580478	0.256274	0.0434807	0.416693	0.0706983
UBXD5	NL-VCP	PA-mCit-UBXD5	NL-VCP + PA-mCit-UBXD5	-0.00319788	0.000101523	-0.105194	0.00333957	-0.000987624	1.6559e-06	-0.00205878	3.45185e-06
	NL-VCP	UBXD5-mCit-PA	NL-VCP + UBXD5-mCit-PA	-0.0040643	0.000208462	-0.133694	0.00685731	-0.000206121	0.000238552	-0.000429675	0.00049728
	VCP-NL	PA-mCit-UBXD5	VCP-NL + PA-mCit-UBXD5	-0.00577069	0.000473505	-0.189825	0.0155758	-0.00330037	0.00832941	-0.00687988	0.0173633
	VCP-NL	UBXD5-mCit-PA	VCP-NL + UBXD5-mCit-PA	-0.00931237	0.000949133	-0.306328	0.0312215	-0.00583447	0.00693081	-0.0121624	0.0144478
	NL-UBXD5	PA-mCit-VCP	NL-UBXD5 + PA-mCit-VCP	0.0102647	0.00143994	0.337657	0.0473665	0.205242	0.00187692	0.427843	0.00391258
	NL-UBXD5	VCP-mCit-PA	NL-UBXD5 + VCP-mCit-PA	0.00016097	0.00105411	0.00529506	0.0346749	0.138929	0.00610785	0.289608	0.0127323
	UBXD5-NL	PA-mCit-VCP	UBXD5-NL + PA-mCit-VCP	0.0304	0.002076	1	0.0682894	0.479714	0.00101326	1	0.00211221
	UBXD5-NL	VCP-mCit-PA	UBXD5-NL + VCP-mCit-PA	0.0122458	0.00106004	0.402821	0.0348696	0.306842	0.0028169	0.639634	0.00587203
UBXD6	NL-VCP	PA-mCit-UBXD6	NL-VCP + PA-mCit-UBXD6	0.00435449	0.000168541	0.159358	0.00616797	0.00560921	0.000362021	0.101175	0.00652987
	NL-VCP	UBXD6-mCit-PA	NL-VCP + UBXD6-mCit-PA	0.0153547	2.57282e-05	0.561922	0.000941552	0.00699315	0.00306773	0.126137	0.0553335
	VCP-NL	PA-mCit-UBXD6	VCP-NL + PA-mCit-UBXD6	0.00638384	0.00177627	0.233624	0.0650046	0.0554407	0.00467502	1	0.0843247
	VCP-NL	UBXD6-mCit-PA	VCP-NL + UBXD6-mCit-PA	0.00833827	0.000718823	0.305149	0.0263061	0.0174932	0.00541823	0.315529	0.0977302
	NL-UBXD6	PA-mCit-VCP	NL-UBXD6 + PA-mCit-VCP	0.0192968	0.00214789	0.706187	0.0786046	0.0207933	0.00255995	0.375054	0.0461746
	NL-UBXD6	VCP-mCit-PA	NL-UBXD6 + VCP-mCit-PA	0.00401572	0.000948326	0.14696	0.0347051	0.0135603	0.00472912	0.244591	0.0853004
	UBXD6-NL	PA-mCit-VCP	UBXD6-NL + PA-mCit-VCP	0.0273253	0.000196022	1	0.00717367	0.0443587	0.000602943	0.800111	0.0108754
	UBXD6-NL	VCP-mCit-PA	UBXD6-NL + VCP-mCit-PA	0.00867919	0.000843143	0.317625	0.0308558	0.03387	0.00450165	0.610923	0.0811975
UBXD8	NL-VCP	PA-mCit-UBXD8	NL-VCP + PA-mCit-UBXD8	0.0193517	0.000544763	0.728396	0.0205048	0.00598661	9.87368e-05	0.105265	0.00173613
	NL-VCP	UBXD8-mCit-PA	NL-VCP + UBXD8-mCit-PA	0.0265676	0.000726168	1	0.0273329	0.000718689	7.89019e-05	0.012637	0.00138736
	VCP-NL	PA-mCit-UBXD8	VCP-NL + PA-mCit-UBXD8	0.00511767	0.00122288	0.192629	0.0460289	0.027006	0.00149989	0.474857	0.0263732
	VCP-NL	UBXD8-mCit-PA	VCP-NL + UBXD8-mCit-PA	0.0109306	0.000175786	0.411428	0.00661656	0.00929147	0.000476055	0.163376	0.00837067
	NL-UBXD8	PA-mCit-VCP	NL-UBXD8 + PA-mCit-VCP	0.0110167	5.5196e-05	0.414668	0.00207757	0.0510486	0.0057775	0.897609	0.101588
	NL-UBXD8	VCP-mCit-PA	NL-UBXD8 + VCP-mCit-PA	0.00122967	0.000405997	0.0462844	0.0152817	0.0334271	0.0013667	0.587762	0.0240313
	UBXD8-NL	PA-mCit-VCP	UBXD8-NL + PA-mCit-VCP	0.0142939	0.000603256	0.538022	0.0227065	0.0568718	0.0057677	1	0.101416
	UBXD8-NL	VCP-mCit-PA	UBXD8-NL + VCP-mCit-PA	0.000861624	0.000155858	0.0324314	0.00586648	0.0394458	0.00375679	0.693591	0.0660571
UBXD9	NL-VCP	PA-mCit-UBXD9	NL-VCP + PA-mCit-UBXD9	0.0544147	0.00023679	0.247313	0.0010762	0.615973	0.00524678	0.703767	0.0059946
	NL-VCP	UBXD9-mCit-PA	NL-VCP + UBXD9-mCit-PA	0.208579	0.0025543	0.947986	0.0116092	0.875252	0.0699471	1	0.0799166
	VCP-NL	PA-mCit-UBXD9	VCP-NL + PA-mCit-UBXD9	0.0363761	0.0142701	0.165328	0.064857	0.528272	0.0146431	0.603566	0.0167301
	VCP-NL	UBXD9-mCit-PA	VCP-NL + UBXD9-mCit-PA	0.220023	0.00512814	1	0.0233072	0.726344	0.0731668	0.829868	0.0835951
	NL-UBXD9	PA-mCit-VCP	NL-UBXD9 + PA-mCit-VCP	0.0402199	6.66985e-06	0.182798	3.03143e-05	0.519653	0.0184872	0.593718	0.0211221
	NL-UBXD9	VCP-mCit-PA	NL-UBXD9 + VCP-mCit-PA	0.0125581	0.000603448	0.0570764	0.00274265	0.272475	0.00532377	0.31131	0.00608255
	UBXD9-NL	PA-mCit-VCP	UBXD9-NL + PA-mCit-VCP	0.0435874	0.000580436	0.198103	0.00263806	0.376496	0.0462123	0.430158	0.0527988
	UBXD9-NL	VCP-mCit-PA	UBXD9-NL + VCP-mCit-PA	0.0236272	3.4035e-06	0.107385	1.54688e-05	0.210669	0.0174419	0.240695	0.0199278
