# Supplementary material for: LuTHy: a double‐readout bioluminescence‐based two‐hybrid technology for quantitative mapping of protein–protein interactions in mammalian cells
Source: Mol Syst Biol. 2018 Jul 11;14(7):e8071. doi: 10.15252/msb.20178071 (PMC6039870; doi:10.15252/msb.20178071)
Supplement: Supplementary file 7 — Dataset EV6 [file MSB-14-e8071-s007.xlsx]

## Sheet: Results_presynaptic set
Dataset EV6 LuTHy results from an interaction screen of a synaptic library with the molecular chaperone CSPα. Primary hits were validated in a secondary screen by quantification of cBRET and cLuC ratios. The position of the fusion-tags are specified and the typee of membrane association or the number of transmembrane domains (TMD) are indicated. Proteins were mannually annotated to a function/loc…
							primary screen		secondary screen		primary screen		secondary screen
Tag	Set	Protein family	GeneID	Gene Symbol	UniProt ID	membrane association / TMD	BRET ratio	SDBRET	cBRET	SDcBRET	LuC ratio	SDLuC	cLuC	SDcLuC	Result	ΔL116 affected	L115R affected	active zone	cell-adhesion	channels/receptors	endocytosis	endosome recycling	synaptic vesicle	vesicle fusion
N-term	Synaptic	HRB	3267	AGFG1	P52594		0.0106509	0.00367753	0.017388	0.00915678	0.00253027	0.00111674			Pos	+	+				1
N-term	Synaptic	Amphiphysin	273	AMPH	P49418		0.00440448	0.00155388			0.00284817	0.000416756			Neg						1
N-term	Synaptic	Rabankyrin-5	51479	ANKFY1	Q9P2R3		0.00878032	0.000933634			0.0223638	0.00227531			Neg							1
N-term	Synaptic	AP2	160	AP2A1	O95782		0.0141536	0.00159359	0.00121712	0.00439773	0.0619724	0.012925	0.0471254	0.00843067	Pos		+				1
C-term	Synaptic	AP2	161	AP2A2	O94973		0.00707638	0.000330443			0.00447494	0.000855792			Neg						1
N-term	Synaptic	AP2	163	AP2B1	P63010		0.0104166	0.000804003	0.0102893	0.00264377	0.00771707	0.000996391			Pos	+					1
N-term	Synaptic	AP2	1173	AP2M1	Q96CW1		0.00989962	0.00217528			0.0279404	0.00119537			Neg						1
N-term	Synaptic	AP2	1175	AP2S1	P53680		0.0209749	0.00534447	0.0077315	0.00399338	0.13266	0.00631691	0.0755285	0.0210517	Pos						1
N-term	Synaptic	ARF1	375	ARF1	P84077	lipid-anchor (myristoyl-anchor)	0.00163269	0.000706819			0.000472496	2.50719e-05			Neg						1
N-term	Synaptic	beta-arrestin	408	ARRB1	P49407		0.0031375	0.00127675			0.00230294	0.000193335			Neg						1
N-term	Synaptic	Amphiphysin	274	BIN1	O00499		0.00280791	0.00124838			0.000565475	2.88592e-05			Neg						1
C-term	Synaptic	Bassoon	8927	BSN-aa1-609	Q9UPA5		0.0125072	0.00309485	-0.0334378	0.0550452	0.000786965	0.000984907			Neg			1
N-term	Synaptic	Bassoon	8927	BSN-aa3263-3938	Q9UPA5		0.0173453	0.00218961	-0.0112286	0.0698705	0.00126565	0.000728699			Neg
N-term	Synaptic	Bassoon	8927	BSN-aa609-1692	Q9UPA5		0.00746864	0.000945214			0.00445061	0.00155653			Neg
N-term	Synaptic	calcium channel	782	CACNB1	Q02641		0.00546821	0.00274641			0.0192662	0.00648573			Neg					1
C-term	Synaptic	SynCAMs	23705	CADM1	Q9BY67	1	0.039299	0.000578358	0.0418021	0.00106355	0.000861879	6.49848e-06			Pos	-	-		1
N-term	Synaptic	CAPS	8618	CADPS	Q9ULU8		0.0218926	0.000813912	0.0141691	0.000616174	0.013743	0.000847544			Pos			1
N-term	Synaptic	CASK	8573	CASK	O14936		0.0121378	0.000239015	0.0131993	0.00323507	0.0140714	0.00352411			Pos			1
N-term	Synaptic	Cadherins	999	CDH1	P12830	1	0.0221128	0.00323041			0.0235959	0.00697533			Neg				1
N-term	Synaptic	CLC3	1182	CLCN3	P51790	10	0.0279959	0.00361875	0.0257256	0.00161931	-0.0141627	0.0228948			Neg								1
N-term	Synaptic	Clathrin	1211	CLTA	P09496		0.00524979	0.00048188			0.00192027	0.000523132			Neg						1
N-term	Synaptic	Clathrin	1212	CLTB	P09497		0.00474518	0.00226577			0.00105356	0.000227339			Neg						1
N-term	Synaptic	Complexin	10814	CPLX2	Q6PUV4		0.00932135	0.00271413			7.05918e-05	1.66646e-05			Neg			1						1
N-term	Synaptic	Complexin	594855	CPLX3	Q8WVH0	lipid-anchor (farnesyl-anchor)	0.00795496	0.000688408			0.0071398	0.00242119			Neg			1						1
N-term	Synaptic	Complexin	339302	CPLX4	Q7Z7G2	lipid-anchor (farnesyl-anchor)	0.0115908	0.00107038			0.00385601	0.00118609			Neg			1						1
N-term	Synaptic	Cortactin	2017	CTTN	Q14247		0.00412102	0.000202892			0.00491078	0.00632259			Neg						1
N-term	Synaptic	DAB2	1601	DAB2	P98082		0.0101678	0.00387342	0.00788116	0.00393515	0.0216475	0.010937			Neg						1
N-term	Synaptic	Auxilin	9829	DNAJC6	O75061		0.00963684	0.000413916			0.0025199	0.000226723			Neg						1
N-term	Synaptic	Dynamin	1785	DNM2	P50570		0.00297098	0.00068864			0.0064861	0.00362412			Neg						1
N-term	Synaptic	Dynamin	26052	DNM3	Q9UQ16		0.00710975	0.00139676			0.0311972	0.00173321	0.00590625	0.0083527	Neg						1
N-term	Synaptic	DOC2	8447	DOC2B	Q14184		0.00766539	0.000647856			0.00306271	0.00131192			Neg			1						1
C-term	Synaptic	Ephrins	1947	EFNB1	P98172	1	0.0903921	0.00278132	0.0983464	0.00855421	0.00536755	0.000782973			Pos	-	-		1
N-term	Synaptic	EPS15-EPS15R	58513	EPS15L1	Q9UBC2		0.00751476	0.0014142			0.00674865	0.00100087			Neg						1
N-term	Synaptic	ERC/ELKS	23085	ERC1	Q8IUD2		0.0141923	0.00318634	0.019697	0.00245174	0.0247495	0.00810159			Pos	+	+	1
C-term	Synaptic	FCHO	23149	FCHO1	O14526		0.0200983	0.00159805	0.0130932	0.00419337	0.0105706	0.00443816			Pos						1
C-term	Synaptic	FCHO	115548	FCHO2	Q0JRZ9		0.00926653	0.00101893			-0.00391438	0.00232729			Neg						1
N-term	Synaptic	GIT1	28964	GIT1	Q9Y2X7		0.00675649	0.00127507			0.0101366	0.0021381			Neg			1
C-term	Synaptic	Glutamate receptor	2914	GRM4	Q14833	7	0.0563999	0.000262304	n.a.	n.a.	0.00555791	0.00526314			Neg					1
C-term	Synaptic	Glutamate receptor	2918	GRM8	O00222	7	0.121632	0.00255736	0.0821931	0.00480692	0.005845	0.000745304			Pos	-	-			1
N-term	Synaptic	HSC70	3312	HSPA8	P11142		0.00797918	0.00067042			0.000864802	0.000251892			Neg						1		1	1
C-term	Synaptic	Huntingtin	3064	HTT Ex1Q23	P42858		0.00723056	0.00306305			0.000133918	5.80709e-05			Neg						1
C-term	Synaptic	Huntingtin	3064	HTT Ex1Q49	P42858		0.00688271	0.00171406			0.00026601	3.29888e-06			Neg
C-term	Synaptic	Huntingtin	3064	HTT Ex1Q79	P42858		0.00698553	0.000891767			0.00102718	0.000187395			Neg
C-term	Synaptic	Integrins	3688	ITGB1	P05556	1	0.0223667	0.00215854			-0.00361219	0.00365001			Neg				1
N-term	Synaptic	Intersectin	50618	ITSN2	Q9NZM3		0.011734	0.00254973	-0.143455	0.114695	-0.00101201	0.0019072			Neg						1
N-term	Synaptic	ARH	26119	LDLRAP1	Q5SW96		0.00292807	0.00145445			0.00449888	0.00253129			Neg						1
N-term	Synaptic	MALS	8825	LIN7A	O14910		0.0298314	0.0030406	0.0242333	0.00130594	0.00497715	0.000486493			Pos	-	-	1
N-term	Synaptic	MALS	64130	LIN7B	Q9HAP6		0.0118139	0.000531162	0.00658935	0.00318307	0.00316312	0.000953366			Neg			1
N-term	Synaptic	MALS	55327	LIN7C	Q9NUP9		0.0308534	0.00220678	0.0222493	0.00134274	0.0057608	0.000359165			Pos			1
N-term	Synaptic	MINT	9546	MINT3	O96018		0.0076562	0.00305729			0.0293803	0.000746314			Neg			1
N-term	Synaptic	SNAPA	8775	NAPA	P54920		0.00554715	2.02546e-05			0.000269215	2.83689e-05			Neg			1						1
N-term	Synaptic	NECAP	25977	NECAP1	Q8NC96		0.0101197	0.00349835	0.0107193	0.00408769	0.00106527	0.000158778			Pos						1
N-term	Synaptic	NECAP	55707	NECAP2	Q9NVZ3		0.00691321	0.00194087			0.000923393	0.000130193			Neg						1
C-term	Synaptic	Neurexins	9369	NRXN3	Q9HDB5	1	0.0489273	0.00569933	0.0628767	0.0054894	0.000883193	0.000669183			Pos	-	-		1
N-term	Synaptic	NSF	4905	NSF	P46459		0.00692454	0.000809543			0.0192984	0.00365092			Neg			1						1
N-term	Synaptic	Numb	8650	NUMB	P49757		0.0128426	0.00493487	0.0140559	0.0110941	0.0141254	0.00131711			Pos						1
C-term	Synaptic	CALM	8301	PICALM	Q13492		0.00861752	0.0024343			-0.00913129	0.0103569			Neg						1
N-term	Synaptic	Scaffold	9463	PICK1	Q9NRD5	lipid-anchor (palmitoyl anchor)	0.00230519	0.00544608			0.0379572	0.010416			Neg					1
N-term	Synaptic	Vps34	5289	PIK3C3	Q8NEB9		0.0075502	0.00329382			0.0161506	0.00789702			Neg							1
N-term	Synaptic	PIPK1	23396	PIP5K1C	O60331		0.00718469	0.00101261			0.00082118	0.000377854			Neg			1
N-term	Synaptic	Liprin	8500	PPFIA1	Q13136		0.0137644	0.0025219	0.0162829	0.0117644	0.0233365	0.0141015			Pos			1
C-term	Synaptic	Liprin	8497	PPFIA4	O75335		0.0129462	0.000934662	0.011614	0.00792136	0.00143552	0.00075521			Pos			1
N-term	Synaptic	LAR	5792	PTPRF	P10586	1	0.018662	0.00248912			0.0817845	0.0200223	0.0412663	0.0252671	Neg				1
C-term	Synaptic	LAR	5802	PTPRS	Q13332	1	-0.00489615	0.000565599			0.00623479	0.0017642			Neg				1
N-term	Synaptic	Rabs	5864	RAB3A	P20336	lipid-anchor (geranylgeranyl-anchor)	0.00842681	0.000549019			0.00107652	0.000217018			Neg			1					1
N-term	Synaptic	Rabs	5865	RAB3B	P20337	lipid-anchor (geranylgeranyl-anchor)	0.0105194	0.000639153			0.00303623	0.000227881			Neg			1					1
N-term	Synaptic	Rabs	115827	RAB3C	Q96E17	lipid-anchor (geranylgeranyl-anchor)	0.0162173	1.83019e-05			0.00428613	0.000840017			Neg			1					1
N-term	Synaptic	Rabs	5868	RAB5A	P20339	lipid-anchor (geranylgeranyl-anchor)	0.0226719	0.000478441			0.000952409	0.000384109			Neg			1					1
N-term	Synaptic	Pra1	10567	RABAC1	Q9UI14	4	0.0149372	0.000922179			0.00978394	0.00400468			Neg							1
N-term	Synaptic	Rabaptin	9135	RABEP1	Q15276		0.00728321	0.000680026			0.00211579	0.000698205			Neg							1
N-term	Synaptic	Rabaptin	79874	RABEP2	Q9H5N1		0.00308152	0.00200617			0.00868544	0.00252685			Neg							1
N-term	Synaptic	Rabex	27342	RABGEF1	Q9UJ41		0.0148996	0.00259485	0.0314755	0.000432167	0.0058287	0.000845358			Pos	+	+					1
N-term	Synaptic	Rabs	5879	RAC1	P63000	lipid-anchor (geranylgeranyl-anchor)	0.00931424	0.00114079			0.00402231	0.00218132			Neg								1
N-term	Synaptic	RIMBP	23504	RIMBP2	O15034		0.00709945	0.00105641			0.0268789	0.00722098			Neg			1
N-term	Synaptic	RIM	9699	RIMS2	Q9UQ26		0.013574	0.00285179	-0.636228	0.914122	0.014013	0.00826168			Neg			1
N-term	Synaptic	Rabphilin	22895	RPH3A	Q9Y2J0		0.00755492	0.00214341			0.00492157	0.000932759			Neg			1					1
N-term	Synaptic	SCAMPs	9522	SCAMP1	O15126	4	0.0547398	0.00141333	0.0445649	0.00108357	0.00359297	0.00121081			Pos	+	+						1	1
N-term	Synaptic	SCAMPs	10067	SCAMP3	O14828	4	0.0459604	0.00660663	0.0294686	0.000696003	0.0292086	0.00713574			Neg								1	1
C-term	Synaptic	SCAMPs	192683	SCAMP5	Q8TAC9	4	0.0447171	0.00222765	0.0587504	0.042897	-0.0163199	0.00177393			Pos								1	1
N-term	Synaptic	SGT	6449	SGTA	O43765		0.00987084	0.00145269			0.000880888	0.000544783			Neg								1	1
C-term	Synaptic	Endophilin	6455	SH3GL1	Q99961		0.0066105	0.0019592			0.00447155	0.00105102			Neg						1
C-term	Synaptic	Endophilin	6456	SH3GL2	Q99962		0.00512428	0.000770129			0.00249833	0.000490706			Neg						1
C-term	Synaptic	Endophilin	6457	SH3GL3	Q99963		0.0225903	0.00105379	0.0229959	0.00131784	0.000959871	0.000448707			Pos	-	-				1
N-term	Synaptic	VGlut	57030	SLC17A7	Q9P2U7	12	0.0327984	0.0117735	0.0161453	0.00322211	0.124677	0.0143915	0.0604502	0.013418	Pos								1
N-term	Synaptic	VGlut	246213	SLC17A8	Q8NDX2	12	0.0372348	0.00816198	0.0287416	0.00302981	0.351428	0.117288	0.102685	0.0355947	Pos								1
N-term	Synaptic	VMAT2	6571	SLC18A2	Q05940	12	0.0339943	0.00454304	0.0242886	0.00214751	0.0349691	0.0051275	0.00548975	0.00078036	Neg								1
N-term	Synaptic	vAChT	6572	SLC18A3	Q16572	12	0.0191985	0.00558922			0.093519	0.0220197	0.0771373	0.00645548	Pos								1
N-term	Synaptic	ZnT3	7781	SLC30A3	Q99726	6	0.0270096	0.00428397	0.0134419	0.0023171	0.0529469	0.000361226	0.0281525	0.00433896	Neg								1
N-term	Synaptic	VGAT	140679	SLC32A1	Q9H598	10	0.0279078	0.00689109	0.0137106	0.000484489	0.0793009	0.00129908	0.0535247	0.0146784	Pos								1
N-term	Synaptic	SNAP25	6616	SNAP25	P60880	lipid-anchor (palmitoyl anchor)	0.0154914	0.000215665			0.000738914	0.00025236			Neg			1					1	1
N-term	Synaptic	SNAP29	9342	SNAP29	O95721		0.0295025	0.000577487	0.019297	0.00160586	0.00735193	0.00195184			Pos								1
N-term	Synaptic	AP180	9892	SNAP91	O60641		0.0169615	0.00213594	0.0337832	0.00798698	0.0047344	0.000685977			Pos	+					1
C-term	Synaptic	Synuclein	6622	SNCA	P37840		0.0125582	0.00230765	0.0125588	0.00194807	-0.0118659	0.00690152			Pos								1	1
C-term	Synaptic	Synuclein	6620	SNCB	Q16143		0.00189605	0.000358711			9.24097e-05	1.32033e-05			Neg								1	1
C-term	Synaptic	Synuclein	6623	SNCG	O76070		0.00375672	0.000390274			2.98101e-05	2.26978e-05			Neg								1	1
N-term	Synaptic	SNX9	51429	SNX9	Q9Y5X1		0.00597613	0.00141269			0.00511136	0.00164884			Neg						1
N-term	Synaptic	Stonin	11037	STON1	Q9Y6Q2		0.00582393	0.00303476			0.012779	0.000379088			Neg						1
N-term	Synaptic	Stonin	85439	STON2	Q8WXE9		0.0127125	0.00513664	0.00723785	0.000873668	0.0551472	0.00385354	0.0113889	0.00116457	Neg						1
N-term	Synaptic	Syntaxin	23673	STX12	Q86Y82	1	0.0491151	0.00811639	0.0342064	0.00254274	0.00920854	0.00132987			Pos							1
N-term	Synaptic	Syntaxin	8675	STX16	O14662	1	0.0199359	0.00175824			0.0164518	0.000705782			Neg								1	1
N-term	Synaptic	Syntaxin	6804	STX1A	Q16623	1	0.0166416	0.00913013			0.0191603	0.0016306			Neg			1					1	1
N-term	Synaptic	Syntaxin	6809	STX3	Q13277	1	0.0645023	0.0103065	0.0534258	0.00227888	0.0172725	0.00401565			Pos	-	-	1					1	1
N-term	Synaptic	Syntaxin	6810	STX4	Q12846	1	0.0332823	0.00922434	0.0262978	0.00328657	0.0236688	0.000449678			Neg			1						1
N-term	Synaptic	Syntaxin	10228	STX6	O43752	1	0.0386862	0.004386	0.032048	0.00199198	0.00387384	0.000721697			Pos							1	1	1
N-term	Synaptic	Syntaxin	8417	STX7	O15400	1	0.0384755	0.000305386	0.0307044	0.00255957	0.0237278	0.00698513			Pos	-	-						1
N-term	Synaptic	Munc18	6812	STXBP1	P61764		0.0162055	0.000626551	0.00738241	0.00262593	0.00356428	0.000424542			Neg			1					1	1
N-term	Synaptic	SV2	9900	SV2A	Q7L0J3	12	0.0269097	0.00117254	0.0240339	0.000553725	0.0242567	0.00336572			Neg								1
N-term	Synaptic	SVOP	55530	SVOP	Q8N4V2	12	0.0200361	0.00459001			0.0635752	0.00871897	0.0117148	0.00604092	Neg								1
C-term	Synaptic	Synapsin	8224	SYN3	O14994		0.00773957	0.00246736			0.00110597	0.000374216			Neg								1
C-term	Synaptic	Synaptogyrin	9143	SYNGR3	O43761	4	0.0136433	0.000845129			0.00347219	0.00115458			Neg								1	1
N-term	Synaptic	Synaptojanin	8871	SYNJ2	O15056		0.00842276	0.00205613			0.0260978	0.00311565			Neg						1
C-term	Synaptic	Synaptophysin	6855	SYP	P08247	4	0.0605302	0.00111773	0.0625485	0.00679459	0.027679	0.0173075			Pos	-	-						1	1
C-term	Synaptic	Synaptotagmin	6857	SYT1	P21579	1	0.0497205	0.000837719	0.054125	0.00757029	0.00167534	0.000810219			Pos	-	-	1					1	1
C-term	Synaptic	Synaptotagmin	91683	SYT12	Q8IV01	1	0.0252784	0.000735189	0.0156957	0.00154167	0.0185684	0.000790247			Neg								1	1
C-term	Synaptic	Synaptotagmin	127833	SYT2	Q8N9I0	1	0.0566075	0.000570795	n.a.	n.a.	0.00362727	0.00150657			Neg			1					1	1
C-term	Synaptic	Synaptotagmin	6861	SYT5	O00445	1	0.0500853	0.00106661	0.034334	0.00953428	0.00437475	0.00152957			Pos	-	-						1	1
C-term	Synaptic	Synaptotagmin	143425	SYT9	Q86SS6	1	0.0259765	0.00148791	0.0168442	0.000650862	0.0122569	9.78308e-05			Neg			1					1	1
N-term	Synaptic	Synaptobrevin	6843	VAMP1	P23763	1	0.0485511	0.00235639	0.0371829	0.0077009	0.00758258	0.001944			Pos			1					1	1
N-term	Synaptic	Synaptobrevin	6844	VAMP2	P63027	1	0.0425553	0.00928554	0.0398189	0.00559011	0.0131995	0.00102045			Pos	-	-	1					1	1
N-term	Synaptic	Synaptobrevin	9341	VAMP3	Q15836	1	0.0545263	0.00710683	0.0384905	0.00589976	0.0144605	0.00153724			Pos	-	-						1	1
N-term	Synaptic	Synaptobrevin	8674	VAMP4	O75379	1	0.0478189	0.00811276	0.0315555	0.0029936	0.00639436	0.00137407			Pos		-					1	1	1
N-term	Synaptic	Vps45	11311	VPS45	Q9NRW7		0.0101285	0.00252316	0.00593594	0.0107041	0.0145529	0.00530984			Neg							1
N-term	Synaptic	VTI1	143187	VTI1A	Q96AJ9	1	0.0235681	0.00325353			0.0249902	0.0090468			Neg							1	1	1
N-term	Synaptic	Palmitoyl-transferase	23390	ZDHHC17	Q8IUH5	6	0.152484	0.0124423	0.150628	0.0153407	0.215506	0.0723803	0.0889099	0.0208405	Pos	+	+						1
N-term	Synaptic	Rabenosyn	64145	ZFYVE20	Q9H1K0		0.0154089	0.000498371	0.0195348	0.0080494	0.0102761	0.00177222			Pos							1
															125			35	7	4	36	12	45	33	proteins
															42			11	3	1	9	5	19	12	interactors
							BRET	Luc	LuTHy						20			5	3	1	4	1	9	7	ΔL116 affected
						pos	36	7	42						20			5	3	1	3	2	10	8	L115R affected
						neg	89	118	83
						total	125	125	125
						pos [%]	0.288	0.056	0.336
						pos with membrane association	18	5	22
						total with membrane association	52	52	52
						pos with membrane association [%]	0.346154	0.0961538	0.423077
