# Supplementary material for: LuTHy: a double‐readout bioluminescence‐based two‐hybrid technology for quantitative mapping of protein–protein interactions in mammalian cells
Source: Mol Syst Biol. 2018 Jul 11;14(7):e8071. doi: 10.15252/msb.20178071 (PMC6039870; doi:10.15252/msb.20178071)
Supplement: Supplementary file 8 — Dataset EV7 [file MSB-14-e8071-s008.xlsx]

## Sheet: literature known
Dataset EV7 Published interaction partners of CSPα. Protein included in the LuTHy screen are indicated.
Protein A	Gene_id A	Protein B	Gene_id B	PMIDs	Method	LuTHy screened	LuTHy positive
CSPα	80331	CFTR	1080	12039948	Co-IP; pull-down
CSPα	80331	DNM1	1759	22500636	Pull-Down
CSPα	80331	ECE1	1889	22939629	cofractionation
CSPα	80331	HSPA4	3308	19098309	Co-IP
CSPα	80331	HSPA8	3312	20847230; 11580898	Co-IP; Y2H, pull-down	x
CSPα	80331	HTT	3064	14570907	pull-down	x
CSPα	80331	PRKACA	5566	11604405	in-vitro phosphorylation
CSPα	80331	PTGFR	5737	26186194	AP-MS
CSPα	80331	SGTA	6449	11580898	Y2H, pull-down	x
CSPα	80331	SNAP25	6616	20847230; 21151134; 22500636	Co-IP, pull-down	x
CSPα	80331	STUB1	10273	19098309	Co-IP
CSPα	80331	SYT1	6857	11931641; 11604405	Co-IP, pull-down	x	x
CSPα	80331	SYT9	143425	20847230	FRET-FLIM	x
CSPα	80331	VAMP2	6844	20847230; 15610015	Co-IP; pull-down	x	x
CSPα	80331	VAMP7	6845	15610015	Co-IP; pull-down
CSPα	80331	VCL	7414	22939629	cofractionation
CSPα	80331	ZDHHC17	23390	18596047; 22902780	Y2H; palmitoylation	x	x
