# Supplementary material for: LuTHy: a double‐readout bioluminescence‐based two‐hybrid technology for quantitative mapping of protein–protein interactions in mammalian cells
Source: Mol Syst Biol. 2018 Jul 11;14(7):e8071. doi: 10.15252/msb.20178071 (PMC6039870; doi:10.15252/msb.20178071)
Supplement: Supplementary file 9 — Dataset EV8 [file MSB-14-e8071-s009.xlsx]

## Sheet: GO analysis_presynaptic set
Dataset EV8 Functional enrichment analysis of identified CSPα interactions from the synaptic protein set using the Database for Annotation, Visualization and Integrated Discovery (DAVID) v6.8: https://david.ncifcrf.gov/home.jsp (Nature Protocols 2009; 4(1):44 & Nucleic Acids Res. 2009;37(1):1)
Category	Term	Count	%	PValue	Genes	List Total	Pop Hits	Pop Total	Fold Enrichment	Bonferroni	Benjamini	FDR
GOTERM_BP_DIRECT	GO:0006887~exocytosis	10	23.8095	0.0071406	8825, 55327, 9342, 9522, 8618, 6843, 6844, 9341, 192683, 8674	42	13	120	2.1978	0.877507	0.877507	9.10067
GOTERM_BP_DIRECT	GO:0006906~vesicle fusion	9	21.4286	0.0856245	23673, 6861, 8417, 10228, 6843, 6809, 6844, 9341, 6857	42	15	120	1.71429	1	0.999998	69.6347
GOTERM_CC_DIRECT	GO:0016021~integral component of membrane	21	50	0.00803905	23673, 23705, 9369, 246213, 2918, 9522, 10228, 8417, 6855, 6843, 9341, 6844, 6809, 192683, 8674, 57030, 6857, 140679, 6861, 8500, 23390	42	40	121	1.5125	0.6847	0.6847	9.11636
GOTERM_CC_DIRECT	GO:0031201~SNARE complex	11	26.1905	0.0355561	23673, 9342, 8417, 10228, 6843, 6809, 6844, 9341, 192683, 8674, 6857	42	18	121	1.76058	0.994356	0.924871	34.868
GOTERM_MF_DIRECT	GO:0005484~SNAP receptor activity	9	21.4286	0.0543001	23673, 9342, 8417, 10228, 6843, 6809, 6844, 9341, 8674	41	14	117	1.83449	0.996239	0.996239	46.1881
KEGG_PATHWAY	hsa04130:SNARE interactions in vesicular transport	8	19.0476	0.0728731	9342, 8417, 10228, 6843, 6809, 6844, 9341, 8674	28	12	76	1.80952	0.837318	0.837318	45.5002
UP_KEYWORDS	Transmembrane helix	23	54.7619	0.00287861	23673, 1947, 23705, 9369, 246213, 2918, 9522, 10228, 8417, 6855, 6843, 9341, 6844, 6809, 192683, 8674, 57030, 6857, 140679, 6861, 8500, 6572, 23390	42	43	121	1.54097	0.241752	0.241752	3.12518
UP_KEYWORDS	Transmembrane	23	54.7619	0.00287861	23673, 1947, 23705, 9369, 246213, 2918, 9522, 10228, 8417, 6855, 6843, 9341, 6844, 6809, 192683, 8674, 57030, 6857, 140679, 6861, 8500, 6572, 23390	42	43	121	1.54097	0.241752	0.241752	3.12518
UP_KEYWORDS	Membrane	39	92.8571	0.0403503	23673, 2918, 9369, 246213, 9342, 8417, 10228, 8618, 8650, 8573, 6843, 9341, 6809, 6844, 192683, 8674, 57030, 8500, 6457, 1175, 23390, 1947, 23705, 64145, 6622, 9522, 6855, 6857, 9892, 25977, 23149, 8825, 140679, 163, 55327, 6861, 160, 6572, 23085	42	101	121	1.11245	0.980821	0.861512	36.4683
UP_SEQ_FEATURE	topological domain:Cytoplasmic	22	52.381	0.00247914	23673, 23705, 1947, 9369, 246213, 2918, 9522, 10228, 8417, 6855, 6843, 9341, 6844, 6809, 192683, 8674, 57030, 6857, 140679, 6861, 6572, 23390	42	40	121	1.58452	0.314288	0.314288	2.92728
UP_SEQ_FEATURE	transmembrane region	22	52.381	0.0039206	23673, 23705, 1947, 9369, 246213, 2918, 9522, 10228, 8417, 6855, 6843, 9341, 6844, 6809, 192683, 8674, 57030, 6857, 140679, 6861, 6572, 23390	42	41	121	1.54588	0.449596	0.258108	4.59297
UP_SEQ_FEATURE	topological domain:Vesicular	10	23.8095	0.0255436	23673, 246213, 6861, 8417, 6855, 6843, 6844, 9341, 8674, 6857	42	15	121	1.92063	0.980417	0.730457	26.6336
UP_SEQ_FEATURE	splice variant	27	64.2857	0.0706949	9369, 2918, 246213, 8417, 8618, 8650, 8573, 6843, 6809, 192683, 8674, 8500, 6457, 1175, 23390, 23705, 27342, 6622, 9522, 8497, 25977, 9892, 23149, 163, 160, 23085, 3267	42	64	121	1.2154	0.999986	0.938338	58.4198
