# Supplementary material for: LuTHy: a double‐readout bioluminescence‐based two‐hybrid technology for quantitative mapping of protein–protein interactions in mammalian cells
Source: Mol Syst Biol. 2018 Jul 11;14(7):e8071. doi: 10.15252/msb.20178071 (PMC6039870; doi:10.15252/msb.20178071)
Supplement: Supplementary file 10 — Dataset EV9 [file MSB-14-e8071-s010.xlsx]

## Sheet: Blatt1
Dataset EV9 LuTHy results from membrane associated interaction partners of CSPα, tested against PICK1. The number of transmembrane domains (TMD) and the position of the fusion-tags are indicated.
							CSPα		PICK1
Tag	Set	Protein family	GeneID	Gene Symbol	UniProt ID	TMD	cBRET ratioCSPα	SDcBRETCSPα	cBRET ratioPICK1	SDcBRETPICK1
C-term	Synaptic	SynCAMs	23705	CADM1	Q9BY67	1	0.042	0.001	-0.001	0.003
C-term	Synaptic	Ephrins	1947	EFNB1	P98172	1	0.098	0.009	-0.001	0.001
C-term	Synaptic	Glutamate receptor	2918	GRM8	O00222	7	0.082	0.005	-0.006	0.002
C-term	Synaptic	Neurexins	9369	NRXN3	Q9HDB5	1	0.063	0.005	-0.002	0.003
N-term	Synaptic	SCAMPs	9522	SCAMP1	O15126	4	0.045	0.001	-0.004	0.001
C-term	Synaptic	SCAMPs	192683	SCAMP5	Q8TAC9	4	0.059	0.043	-0.019	0.015
N-term	Synaptic	Syntaxin	23673	STX12	Q86Y82	1	0.034	0.003	0	0
N-term	Synaptic	Syntaxin	6809	STX3	Q13277	1	0.053	0.002	0	0.003
N-term	Synaptic	Syntaxin	10228	STX6	O43752	1	0.032	0.002	-0.001	0
N-term	Synaptic	Syntaxin	8417	STX7	O15400	1	0.031	0.003	0	0.001
C-term	Synaptic	Synaptophysin	6855	SYP	P08247	4	0.063	0.007	-0.001	0.002
C-term	Synaptic	Synaptotagmin	6857	SYT1	P21579	1	0.054	0.008	-0.001	0.003
C-term	Synaptic	Synaptotagmin	6861	SYT5	O00445	1	0.034	0.01	-0.007	0.003
N-term	Synaptic	Synaptobrevin	6843	VAMP1	P23763	1	0.037	0.008	-0.006	0.001
N-term	Synaptic	Synaptobrevin	6844	VAMP2	P63027	1	0.04	0.006	0	0.003
N-term	Synaptic	Synaptobrevin	9341	VAMP3	Q15836	1	0.038	0.006	-0.004	0.001
N-term	Synaptic	Synaptobrevin	8674	VAMP4	O75379	1	0.032	0.003	-0.002	0.002
N-term	Synaptic	Palmitoyl-transferase	23390	ZDHHC17	Q8IUH5	6	0.151	0.015	-0.01	0.003
							CSPα		PICK1
Tag	Set	Protein family	GeneID	Gene Symbol	UniProt ID	TMD	cLuC ratioCSPα	SDcLuCCSPα	cLuC ratioPICK1	SDcLuCPICK1
N-term	Synaptic	VGlut	57030	SLC17A7	Q9P2U7	12	0.0604502	0.013418	0	0.012
N-term	Synaptic	VGlut	246213	SLC17A8	Q8NDX2	12	0.102685	0.0355947	-0.002	0.036
N-term	Synaptic	vAChT	6572	SLC18A3	Q16572	12	0.0771373	0.00645548	0.017	0.016
N-term	Synaptic	VGAT	140679	SLC32A1	Q9H598	10	0.0535247	0.0146784	0.019	0.01
N-term	Synaptic	Palmitoyl-transferase	23390	ZDHHC17	Q8IUH5	6	0.0889099	0.0208405	0.022	0.01
