# Supplementary material for: LuTHy: a double‐readout bioluminescence‐based two‐hybrid technology for quantitative mapping of protein–protein interactions in mammalian cells
Source: Mol Syst Biol. 2018 Jul 11;14(7):e8071. doi: 10.15252/msb.20178071 (PMC6039870; doi:10.15252/msb.20178071)
Supplement: Supplementary file 11 — Dataset EV10 [file MSB-14-e8071-s011.xlsx]

## Sheet: Results_Random Set
Dataset EV10 LuTHy results from an interaction screen of a non-synaptic library with the molecular chaperone CSPα. Primary hits were validated in a secondary screen by quantification of cBRET and cLuC ratios. The position of the fusion-tags are specified. The type of membrane association or the number of transmembrane domains (TMD) are indicated.
					primary screen		secondary validation		primary screen		secondary validation
Tag	Set	GeneID	Gene Symbol	TMD	BRET ratio	SDBRET	cBRET	SDcBRET	LuC ratio	SDLuC	cLuC	SDcLuC	Result
C-term	hPRS	375	ARF1	lipid-anchor (myristoyl anchor)	0.0136507	0.00541071			0.000657617	9.10832e-05			Neg
N-term	hRRS	22899	ARHGEF15		0.0390198	0.00272482	0.0476037	0.000879502	0.0201048	0.000724666			Pos
N-term	hRRS	151188	ARL6IP6	3	0.012515	0.00757134			0.0204104	0.00172483			Neg
C-term	hRRS	410	ARSA		-0.00129931	0.00302529			0.00177376	0.000639825			Neg
N-term	hRRS	445	ASS1		0.00301608	0.000175198			0.00466664	0.00031775			Neg
C-term	hPRS	467	ATF3		0.000259661	0.00140645			0.000707975	5.02932e-05			Neg
N-term	hPRS	578	BAK1		0.0056712	0.000261791			0.00128254	0.000305662			Neg
N-term	hRRS	84726	BAT2L1		0.0108945	0.000115228	0.0138931	0.00233817	0.00131232	0.000135996			Pos
C-term	hPRS	627	BDNF		-0.00492294	0.00148397			0.00852662	0.00153364			Neg
N-term	hRRS	7439	BEST1	4	0.0171602	0.00268182			0.0852288	0.00931052	0.0786541	0.0443945	Pos
C-term	hRRS	653	BMP5		0.0017938	0.000708574			0.00472376	0.00060016			Neg
C-term	hPRS	663	BNIP2	membrane associated	0.0127655	0.00236188			0.00136537	0.000150443			Neg
C-term	hRRS	91653	BOC	1	0.00182343	0.00226677			0.000719585	0.000178568			Neg
C-term	hRRS	685	BTC	1	0.0853997	0.000571738	0.149183	0.00407123	0.00304796	0.000624415			Pos
N-term	hPRS	8945	BTRC		0.0153135	0.000497804	-0.077592	0.0447919	0.041091	0.00657439	0	0	Neg
C-term	hPRS	842	CASP9		0.00657444	0.00189115			0.00269917	4.40049e-05			Neg
C-term	hPRS	868	CBLB		0.00953313	0.00250765			0.00483405	0.00159085			Neg
N-term	hPRS	8900	CCNA1		0.00180738	0.00297844			0.0242451	0.00498355			Neg
N-term	hRRS	977	CD151	4	0.0324036	0.00561331	n.a.	n.a.	0.015226	0.00343903			Neg
C-term	hPRS	914	CD2	1	0.125194	0.0103886	0.182001	0.00692317	0.00379715	4.63248e-08			Pos
C-term	hPRS	1017	CDK2		0.00481499	0.00151487			0.0015831	0.000633259			Neg
C-term	hPRS	1054	CEBPG		0.00303651	0.00154434			0.000196221	4.8723e-05			Neg
N-term	hPRS	93659	CGB5		0.0107815	0.0017124	0.0147943	0.00226791	0.0129005	0.000478009			Pos
N-term	hPRS	1163	CKS1B		0.00490445	0.00221033			0.000882535	9.82861e-05			Neg
N-term	hRRS	29121	CLEC2D	1	0.0221221	0.00246325			0.00862273	0.00136656			Neg
C-term	hRRS	1209	CLPTM1	5	0.0132418	0.000235334	0.0161787	0.00249195	0.0172077	0.00261993			Neg
N-term	hPRS	1398	CRK		0.00199624	0.000239482			0.000153228	4.70413e-05			Neg
N-term	hRRS	55454	CSGALNACT2		0.00631857	0.00171642			0.0245914	0.00444062			Neg
N-term	hRRS	10664	CTCF		0.00366551	0.00186418			0.00127409	1.71272e-05			Neg
C-term	hPRS	2919	CXCL1		-0.00787227	0.000583202			0.000740581	5.17068e-05			Neg
N-term	hRRS	1627	DBN1		0.00162354	0.00155355			0.000246803	0.000152444			Neg
C-term	hPRS	1649	DDIT3		0.000519091	0.00227207			0.00713927	0.000915336			Neg
N-term	hRRS	1748	DLX4		-0.000320134	0.00268318			0.000908496	0.000118543			Neg
N-term	hRRS	1810	DR1		0.00280758	0.000270064			0.00142105	1.21219e-05			Neg
N-term	hPRS	3646	EIF3E		0.00219904	0.00120628			0.00511236	0.00165148			Neg
N-term	hRRS	2010	EMD		0.0145239	0.000382426	0.00686367	0.00275097	0.00903573	0.000646574			Neg
N-term	hPRS	2176	FANCC		0.00950286	0.00359516			0.0558573	0.0163289	0.0382399	0.00453297	Pos
C-term	hRRS	355	FAS	1	0.112189	0.00201058	0.151439	0.0124563	0.00399992	0.000909737			Pos
C-term	hPRS	2237	FEN1		0.000388935	0.000157047			0.000401295	6.14181e-05			Neg
N-term	hPRS	2246	FGF1		0.000957715	0.00257111			0.000243824	0.000122474			Neg
N-term	hPRS	2353	FOS		0.00585584	0.000706812			0.00185442	0.000182687			Neg
N-term	hRRS	2584	GALK1		0.00424435	0.00171812			0.00084914	6.1407e-05			Neg
C-term	hRRS	2641	GCG		-0.00805346	6.42479e-05			0.000524683	4.60686e-05			Neg
N-term	hRRS	64785	GINS3		0.00523837	0.000379988			0.0110032	0.00172913			Neg
N-term	hRRS	29926	GMPPA		0.0131653	0.00159901	0.00985758	0.000842876	0.0193542	0.00372951			Neg
N-term	hPRS	3040	HBA2		0.0145126	0.00171256	0.0245922	0.00286617	0.0109475	0.00121178			Pos
N-term	hPRS	3043	HBB		0.0112265	0.00191581	0.00555364	0.00237066	0.00462942	0.000888003			Neg
N-term	hRRS	3050	HBZ		0.00244237	0.000771574			0.0084688	0.000822996			Neg
N-term	hRRS	3059	HCLS1		0.00238536	2.53076e-05			0.000414791	2.91459e-05			Neg
N-term	hPRS	3065	HDAC1		0.00435118	0.00287256			0.0139681	0.00153355			Neg
C-term	hPRS	9146	HGS		0.0122589	0.000788722	0.0145839	0.00284378	0.00715037	0.000884502			Pos
N-term	hPRS	3091	HIF1A		0.00851882	0.000562088			0.0139605	0.00291394			Neg
N-term	hRRS	3006	HIST1H1C		-5.36592e-05	0.00127773			0.00199697	0.00160687			Neg
C-term	hPRS	3106	HLA-B		0.00839719	0.00169089			-0.00133659	0.00179467			Neg
N-term	hRRS	3146	HMGB1		-0.000439396	0.000462714			4.91008e-05	1.29639e-05			Neg
C-term	hRRS	51440	HPCAL4	lipid-anchor (myristoyl anchor)	0.00303908	0.00186381			0.00224855	0.000705388			Neg
N-term	hPRS	3320	HSP90AA1		0.00847121	0.00111103			0.00914531	0.00396933			Neg
N-term	hPRS	3434	IFIT1		0.00680043	0.00357091			0.0114557	0.00107192			Neg
N-term	hRRS	3628	INPP1		0.00578864	0.000508106			0.00244831	9.25727e-05			Neg
N-term	hRRS	3704	ITPA		0.00374773	0.000701998			0.0010181	1.43532e-05			Neg
N-term	hRRS	22889	KIAA0907		0.0136952	7.64037e-05	0.0220371	0.00126426	0.0111029	0.00339902			Pos
N-term	hRRS	83746	L3MBTL2		0.0026189	0.00090466			0.0351438	0.00825667	0.0634226	0.00647876	Pos
N-term	hPRS	3937	LCP2		0.0042471	0.000145861			0.00367292	0.00204628			Neg
N-term	hPRS	3958	LGALS3		0.00836004	0.000815939			0.00204327	0.000543845			Neg
N-term	hPRS	3959	LGALS3BP		0.0061668	0.0015126			0.0305413	1.42119e-06	0.0207203	0.0013933	Neg
N-term	hPRS	4000	LMNA		-0.00185735	0.00194093			0.00734783	0.00170356			Neg
N-term	hPRS	4001	LMNB1		0.00731715	0.00130883			0.000721	6.27803e-05			Neg
C-term	hPRS	8379	MAD1L1		0.00468533	0.000835655			0.00171634	6.76813e-05			Neg
N-term	hPRS	4097	MAFG		0.00161037	0.00130577			0.0090017	0.00277932			Neg
C-term	hRRS	56922	MCCC1		0.00486841	0.0141486			-0.0273199	0.0372455			Neg
N-term	hRRS	60672	MIIP		0.00642264	0.00156181			0.0114684	0.000857039			Neg
N-term	hRRS	4331	MNAT1		0.00575513	0.00120167			0.000245978	2.11237e-05			Neg
N-term	hRRS	4336	MOBP		0.00660158	0.000426492			0.0140732	0.00321464			Neg
C-term	hRRS	4589	MUC7		0.0343977	0.00758672	-2.11879	1.02846	-0.00158987	0.00402205			Neg
N-term	hRRS	4600	MX2		0.00436572	0.000101345			0.013956	0.00452368			Neg
N-term	hRRS	4605	MYBL2		0.00605368	0.00298247			0.00391889	0.00176575			Neg
C-term	hPRS	4686	NCBP1		0.000279496	0.00141389			0.00499673	0.00109533			Neg
N-term	hRRS	4781	NFIB		0.00309253	0.000862679			0.00288548	0.000132036			Neg
N-term	hRRS	4841	NONO		0.00137021	0.00117157			0.00264217	0.000235828			Neg
C-term	hPRS	3084	NRG1	1	-0.00895572	0.00689834			-0.00240884	0.00410927			Neg
N-term	hRRS	4907	NT5E	lipid-anchor (GPI anchor)	0.00630179	0.00185862			0.058594	0.0135436	0.00536003	0.00379011	Neg
N-term	hRRS	318	NUDT2		0.00985564	0.00311546			0.0121677	0.0038304			Neg
N-term	hRRS	79023	NUP37		0.0070925	0.00105871			0.0207898	0.00612812			Neg
C-term	hPRS	4999	ORC2		-0.000886916	0.00283464			-0.00370063	0.00639881			Neg
N-term	hRRS	5089	PBX2		0.00591093	0.00122239			0.0063231	0.00238629			Neg
C-term	hPRS	5111	PCNA		0.000929844	0.00133324			0.00044347	6.47025e-05			Neg
N-term	hPRS	5170	PDPK1		0.00848601	0.0024052			0.00210347	0.000537408			Neg
N-term	hPRS	8799	PEX11B	1	0.0148897	0.00264278			0.0226243	0.0016133			Neg
C-term	hRRS	5367	PMCH		0.00355067	0.000168517			0.00832	0.00361257			Neg
N-term	hRRS	5371	PML		0.00455565	0.00147258			0.0147755	0.000950925			Neg
N-term	hRRS	53938	PPIL3		0.0159412	0.000520354	0.00736299	0.000659392	0.00612836	0.000510537			Neg
N-term	hPRS	5530	PPP3CA		0.004391	0.00184063			4.10826e-05	2.69216e-05			Neg
N-term	hPRS	5576	PRKAR2A		0.00165398	0.00139039			0.00814952	0.0011724			Neg
N-term	hRRS	5718	PSMD12		0.015265	0.00354572	0.0439759	0.00145489	0.01991	0.00174805			Pos
N-term	hRRS	5711	PSMD5		0.00800508	0.00472212			0.000369671	0.000123383			Neg
N-term	hRRS	9050	PSTPIP2		0.0145333	0.00325091	-0.116983	0.0722144	0.0402201	0.00223058	0.0585492	0.000725347	Pos
N-term	hPRS	5781	PTPN11		0.00925686	0.00305188			0.0149814	0.00344165			Neg
C-term	hRRS	5819	PVRL2	1	0.0625581	0.00751269	0.064234	0.00357258	0.0438491	0.0215012	0.0804374	0.0164091	Pos
N-term	hPRS	5879	RAC1	lipid-anchor (geranylgeranyl anchor)	0.0110419	0.000805367			0.00213679	0.000358972			Neg
N-term	hPRS	5894	RAF1		0.00438893	0.00281374			0.0153978	0.00599473			Neg
N-term	hPRS	5901	RAN		0.00104618	0.000189953			0.0148228	0.0206011			Neg
N-term	hRRS	5935	RBM3		0.000155215	0.000773762			0.000505687	0.000328293			Neg
N-term	hRRS	161253	REM2	membrane associated	0.0156226	0.00157144			0.0086378	7.87071e-05			Neg
N-term	hRRS	5991	RFX3		-0.000348545	0.00025729			0.0040826	0.000724585			Neg
N-term	hPRS	387	RHOA	lipid-anchor (geranylgeranyl anchor)	0.00853935	0.000246875			0.00027683	0.000107633			Neg
C-term	hPRS	8767	RIPK2		0.0132402	0.00369174	-0.950661	0.398626	0.00629868	0.0107073			Neg
N-term	hPRS	6118	RPA2		0.00545079	4.49041e-05			0.00200372	0.000203109			Neg
N-term	hPRS	6119	RPA3		0.00768917	0.000702232			0.00073089	0.000450855			Neg
N-term	hPRS	6271	S100A1		0.00148516	0.00062642			0.00031926	7.13399e-05			Neg
N-term	hRRS	6297	SALL2		0.0019989	0.00173179			0.00836559	0.00126696			Neg
N-term	hRRS	6317	SERPINB3		0.00474152	0.000410174			0.00111726	0.000147208			Neg
N-term	hRRS	23678	SGK3		0.00730745	0.00198129			0.0135233	0.000297655			Neg
N-term	hPRS	6502	SKP2		0.0132021	0.000550724	0.00909862	0.00224545	0.0724111	0.0304345	0.210147	0.0382369	Pos
N-term	hRRS	6529	SLC6A1	12	0.0536145	0.00750862	0.0728893	0.00592091	0.0545582	0.00071655	0.051191	0.00817676	Pos
C-term	hPRS	4086	SMAD1		0.0118843	0.000125579	-0.0298522	0.0394643	0.00100658	0.00122839			Neg
N-term	hRRS	90203	SNX21		0.00941182	0.000757415			0.0181256	0.000227792			Neg
C-term	hPRS	6714	SRC	lipid-anchor (myristoyl anchor)	0.0415258	0.00310902			0.000201393	1.37323e-05			Neg
N-term	hRRS	246329	STAC3		0.00830787	0.000493128			0.00169692	0.000342999			Neg
N-term	hPRS	8115	TCL1A		0.00541897	0.000675811			0.00211311	9.17012e-05			Neg
N-term	hRRS	7004	TEAD4		0.00484307	0.0017282			0.0108717	0.00249014			Neg
N-term	hRRS	7104	TM4SF4	4	0.0367008	0.00774421	0.0188175	0.00420509	0.150293	0.0469593	0.0281199	0.00588946	Neg
N-term	hRRS	80723	TMEM22	10	0.0308525	0.00588463			0.0490074	0.0094721			Neg
N-term	hPRS	7189	TRAF6		0.0506686	0.000211464	-0.0821534	0.08347	0.392749	0.102832	0.694753	0.206816	Pos
N-term	hRRS	7726	TRIM26		0.00146382	0.00194128			0.0363516	0.024599	0	0	Neg
N-term	hRRS	158427	TSTD2		0.00652529	0.00184848			0.00713252	0.00145535			Neg
C-term	hPRS	7329	UBE2I		0.011427	0.00218667	0.0087009	0.00296435	0.0105712	0.000999409			Neg
C-term	hPRS	7409	VAV1		0.00932109	7.81188e-05			0.00558469	0.000791128			Neg
N-term	hRRS	284403	WDR62		0.00483754	0.000803971			0.00450001	0.000623191			Neg
N-term	hPRS	331	XIAP		0.0071709	0.000522279			0.00815166	0.000698376			Neg
N-term	hRRS	7597	ZBTB25		0.0043203	0.00238939			0.0118998	0.00252083			Neg
N-term	hRRS	84240	ZCCHC9		0.00911053	0.00668108			0.00472627	0.00215672			Neg
N-term	hRRS	7760	ZNF213		-1.85046e-05	0.00181676			0.029297	0.0125509			Neg
					0.0107137				0.0141576				132	proteins
													18	interactors
					BRET	Luc	LUTHY
				pos	12	8	18
				neg	119	124	114
				total	132	132	132
				pos [%]	0.0984848	0.0606061	0.136
				pos with membrane associated	5	3	6
				total with membrane associated	23	23	23
				pos with membrane associated [%]	0.217	0.130435	0.261
				pos without membrane associated	7	5	12
				neg without membrane associated	103	105	98
				total without membrane associated	110	110	110
				pos without membrane associated [%]	0.0636364	0.0454545	0.109091
