# Supplementary material for: LuTHy: a double‐readout bioluminescence‐based two‐hybrid technology for quantitative mapping of protein–protein interactions in mammalian cells
Source: Mol Syst Biol. 2018 Jul 11;14(7):e8071. doi: 10.15252/msb.20178071 (PMC6039870; doi:10.15252/msb.20178071)
Supplement: Supplementary file 12 — Dataset EV11 [file MSB-14-e8071-s012.xlsx]

## Sheet: Blatt1
Dataset EV11 Quantification of the effect of ANCL disease mutations on CSPα interactions by quantification of cBRET and cLuC ratios. The number of transmembrane domains (TMD) are indicated. Statistical significance was calculated by two-way ANOVA (*p<0.05; **p<0.005; ***p<0.001)
		cBRET										cLuC
		wt		ΔL116				L115R				wt		ΔL116				L115R
Gene Symbol	TMD	cBRET ratiowt	SDcBRETwt	cBRET ratioΔL116	SDcBRETΔL116	effectcBRETΔL116	SigcBRETΔL116	cBRET ratioL115R	SDcBRETL115R	effectcBRETL115R	SigcBRETL115R	cLuC ratiowt	SDcLuCwt	cLuC ratioΔL116	SDcLuCΔL116	effectcLuCΔL116	SigcLuCΔL116	cLuC ratioL115R	SDcLuCL115R	effectcLuCL115R	SigcLuCL115R
AGFG1		0.017388	0.00915678	0.0400745	0.00616989	enhanced	**p=0.005	0.0437547	0.0019657	enhanced	**p=0.001
AP2A1												0.0471254	0.00843067	0.0828377	0.0222606		p=0.55	0.190484	0.0557425	enhanced	**p=0.002
AP2B1		0.0102893	0.00264377	0.0288457	0.00408961	enhanced	*p=0.02	0.0198895	0.0144825		p=0.33
AP2S1												0.0755285	0.0210517	0.0965814	0.0124539		p=0.80	0.1595	0.0539013		p=0.07
CADM1	1	0.0418021	0.00106355	0.00347942	0.000696026	reduced	***p<0.001	0.00372338	0.000500632	reduced	***p<0.001
CADPS		0.0141691	0.000616174	0.0254209	8.83217e-05		p=0.22	0.0173359	0.000425199		p=0.87
CASK		0.0131993	0.00323507	0.0222634	0.00438269		p=0.37	0.0133916	0.00472431		p>0.99
EFNB1	1	0.0983464	0.00855421	0.00805196	0.000366335	reduced	***p<0.001	0.00817464	8.49982e-05	reduced	***p<0.001
ERC1		0.019697	0.00245174	0.0393368	0.00215358	enhanced	*p=0.02	0.0419269	0.00540526	enhanced	**p=0.006
FCHO1		0.0130932	0.00419337	0.00742583	0.00575374		p=0.66	0.00526396	0.00457516		p=0.46
GRM8	7	0.0821931	0.00480692	0.0347559	0.000527922	reduced	***p<0.001	0.0456684	0.00195578	reduced	***p<0.001
LIN7A		0.0242333	0.00130594	0.00517465	0.00104494	reduced	*p=0.02	0.00412571	0.000504002	reduced	*p=0.01
LIN7C		0.0222493	0.00134274	0.00825375	0.0018835		p=0.11	0.00774754	0.00108202		p=0.09
NECAP1		0.0107193	0.00408769	0.0169942	0.00470452		p=0.60	0.0150717	0.00577344		p=0.78
NRXN3	1	0.0628767	0.0054894	0.00583047	0.00329034	reduced	***p<0.001	0.00673858	0.00281328	reduced	***p<0.001
NUMB		0.0140559	0.0110941	0.0267878	0.00526391		p=0.15	0.01851	0.0168067		p=0.77
PPFIA1		0.0162829	0.0117644	0.0199868	0.0102675		p=0.83	0.00662908	0.0144994		p=0.32
PPFIA4		0.011614	0.00792136	0.0113983	0.00956967		p>0.99	0.00755615	0.0125		p=0.81
RABGEF1		0.0314755	0.000432167	0.0768765	0.0131277	enhanced	***p<0.001	0.0585265	0.00019784	enhanced	***p<0.001
SCAMP1	4	0.0445649	0.00108357	0.0694948	0.00563398	enhanced	**p=0.002	0.069921	0.0212322	enhanced	**p=0.002
SCAMP5	4	0.0587504	0.042897	0.0273849	0.00661843	reduced	**p=0.002	n.a.	n.a.
SH3GL3		0.0229959	0.00131784	0.0046825	0.000299729	reduced	*p=0.03	0.00412761	0.00163625	reduced	*p=0.02
SLC17A7	12											0.0604502	0.013418	0.120021	0.0321296		p=0.23	0.119518	0.0261303		p=0.23
SLC17A8	12											0.102685	0.0355947	0.206246	0.050701	enhanced	*p=0.02	0.215609	0.0407125	enhanced	*p=0.01
SLC18A3	12											0.0771373	0.00645548	0.0652201	0.0106949		p=0.93	0.0728404	0.0088976		p>0.99
SLC32A1	10											0.0535247	0.0146784	0.0670292	0.0349115		p=0.91	0.110866	0.0289729		p=0.25
SNAP29		0.019297	0.00160586	0.00755983	4.98837e-05		p=0.20	0.00546332	8.0383e-05		p=0.11
SNAP91		0.0337832	0.00798698	0.0577787	1.84245e-05	enhanced	**p=0.003	0.0356456	0.00570749		p=0.95
SNCA		0.0125588	0.00194807	0.00562178	0.00198288		p=0.54	-0.00232649	0.0011866		p=0.08
STX12	1	0.0342064	0.00254274	0.0228948	0.000207258		p=0.22	0.0225751	0.00388858		p=0.20
STX3	1	0.0534258	0.00227888	0.0121181	0.000633248	reduced	***p<0.001	0.0137884	0.0010859	reduced	***p<0.001
STX6	1	0.032048	0.00199198	0.0247962	0.00200022		p=0.51	0.026765	0.00267234		p=0.69
STX7	1	0.0307044	0.00255957	0.0123586	0.000268149	reduced	*p=0.03	0.0122407	0.00178916	reduced	*p=0.03
SYP	4	0.0625485	0.00679459	0.0239292	0.00273001	reduced	***p<0.001	0.0269188	0.00270485	reduced	***p<0.001
SYT1	1	0.054125	0.00757029	0.00542935	3.18083e-05	reduced	***p<0.001	0.00720082	0.00120694	reduced	***p<0.001
SYT5	1	0.034334	0.00953428	0.0107894	0.00632694	reduced	**p=0.004	0.0140766	0.00711972	reduced	*p=0.01
VAMP1	1	0.0371829	0.0077009	0.0311166	0.00477477		p=0.62	0.0269111	0.00889325		p=0.28
VAMP2	1	0.0398189	0.00559011	0.0168905	0.00144681	reduced	**p=0.005	0.0162867	0.000613791	reduced	**p=0.004
VAMP3	1	0.0384905	0.00589976	0.0197065	0.000140543	reduced	*p=0.02	0.0194727	0.00259546	reduced	*p=0.02
VAMP4	1	0.0315555	0.0029936	0.0236477	0.0014052		p=0.46	0.0149281	0.00442945	reduced	*p=0.05
ZDHHC17	6	0.150628	0.0153407	0.225428	0.00490505	enhanced	***p<0.001	0.232803	0.00423502	enhanced	***p<0.001	0.0889099	0.0208405	0.230681	0.100274	enhanced	**p=0.002	0.312072	0.05261	enhanced	***p<0.001
ZFYVE20		0.0195348	0.0080494	0.0359432	0.0123719		p=0.05	0.0305184	0.011874		p=0.24
