# Supplementary material for: LuTHy: a double‐readout bioluminescence‐based two‐hybrid technology for quantitative mapping of protein–protein interactions in mammalian cells
Source: Mol Syst Biol. 2018 Jul 11;14(7):e8071. doi: 10.15252/msb.20178071 (PMC6039870; doi:10.15252/msb.20178071)
Supplement: Supplementary file 13 — Dataset EV12 [file MSB-14-e8071-s013.xlsx]

## Sheet: Primers
Dataset EV12 Used primers.
Primer #	sequence(5'->3')
1	5’-GCTGTAGCTAGCACCatggtggacaacaaattcaac-3’
2	5’-GCTGTAGAATTCcgagttcgcgtctactttc-3’
3	5’-GCTGTAGAATTCGGCTCGGGCTCggtatcgaaaggtgaagagc-3’
4	5’-GCTGTAAAGCTTaccagcggctgtgacaaattc-3’
5	5’-GCTGTAGAATTCGGCTCGGGCTCGgtggacaacaaattcaac-3’
6	5'-GCTGTACTCGAGTCAcgagttcgcgtctactttc-3’
7	5’-GCTGTAAAGCTTgtatcgaaaggtgaagagc-3’
8	5’-GCTGTAGAATTCaccagcggctgtgacaaattc-3’
9	5’-GCTGTAAAGCTTTCacgccagaatgcgttcg-3’
10	5’-GCTGTAGCTAGCACCATGGAACAGAAACTGATCTCTGAAGAAGACCtggtcttcacactcgaag-3’
11	5’-GCTGTAAAGCTTcgccagaatgcgttcg-3’
12	5’-GCTGTAAAGCTTgtcttcacactcgaag-3’
13	5’-GCTGTACTCGAGTCACAGGTCTTCTTCAGAGATCAGTTTCTGTTCcgccagaatgcgttcg-3’
14	5’-GCTGTAAAGCTTTCActgctcgttcttcagcac-3’
15	5’-GCTGTAAAGCTTACAAGTTTGTACAAAaaagctgaac-3’
16	5’-GCTGTACTCGAGTTACACCACTTTGTACAAGaaagctga-3’
17	5’-GCTGTAGCTAGCACAAGTTTGTACAAAaaagctgaacgagaaacg-3’
18	5’-GCTGTAAAGCTTCACCACTTTGTACAAGaaagctgaacgag-3’
19	5’-GCTGTAGCTAGCACCatggtggacaacaaattcaac-3’
20	5’-GCTGTAGAATTCcgagttcgcgtctactttc-3’
21	5’-GCTGTAGAATTCACCATGGAACAGAAACTGATCTCTGAAGAAGACCtggtcttcacactcgaag-3’
22	5’-GCTGTAAAGCTTTCActgctcgttcttcagcac-3’
23	5'-CGGCATGGACGAGCTGTACAAGTAAGTGGCCGGCCACG-3'
24	5’-GGGGACAAGTTTGTACAAAAAAGCAGGCTTCgccaccatggtcttcacactcgaag-3’
25	5’-GGGGACCACTTTGTACAAGAAAGCTGGGTCcgccagaatgcgttcgcac-3’
26	5’-GGGGACAAGTTTGTACAAAAAAGCAGGCTTCACCATGatcctctggcatgaaatgtg-3’
27	5’-GGGGACCACTTTGTACAAGAAAGCTGGGTGtttgctaatgcgacgaaac-3’
28	5'GGGGACAAGTTTGTACAAAAAAGCAGGCTTCACCATGggtgtgcaagttgaaacgatta-3'
29	5'GGGGACCACTTTGTACAAGAAAGCTGGGTGctctaacttcagcagctcaac-3'
30	5'-GGGGACAAGTTTGTACAAAAAAGCAGGCTTCACCATGGCAGACCAGAGACAGCGC-3'
31	5'-GGGGACCACTTTGTACAAGAAAGCTGGGTGGTTGAACCCGTCAGTGTGGTAGC-3'
32	5'-GGGGACAAGTTTGTACAAAAAAGCAGGCTTCACCATGaagaaatgtttgttcaaaaagaaaaacaag-3'
33	5'-GGGGACCACTTTGTACAAGAAAGCTGGGTCCTTCTTGACGGCCAGCATG-3'
34	5'-GGGGACAACTTTGTACAAAAAAGTTGGCACCATGGCTTCTGGAGCCGATT-3'
35	5'-GGGGACAACTTTGTACAAGAAAGTTGGCAAGCCATACAGGTCATCATCATT-3'
36	5'-P-acgtgctgctactgctgctg-3'
37	5'-P-gaggccgcagaagacaaaca-3'
38	5'-P-gcctcacgtgctgctactgc-3'
39	5'-P-ggccgcagaagacaaacagg-3'
